# Supplementary material for: Epidemiological Indicators of SARS-CoV-2 (COVID-19) and Vaccination Effectiveness on the Report of Positive Cases in the Colombian Army
Source: Front Med (Lausanne). 2021 Dec 9;8:791761. doi: 10.3389/fmed.2021.791761 (PMC8695765; doi:10.3389/fmed.2021.791761)
Supplement: Supplementary file 1 [file Data_Sheet_1.XLSX]

## Sheet: Hoja1
ID_CONSECUTIVE	MUNICIPALITY	DEPARTMENT	FORCE	TYPE	AGE	SEX	CONTAGION TYPE	COUNTRY OF PROCEDENCE	SAMPLE DATE	RESULT	GENERAL STATE	END OF QUARANTINE DATE	DEATH DATE	RECOVERED DATE	HOSPITALIZATION	INTENYESVE CARE UNIT	DIAGNOSTIC TEST TYPE
1	IBAGUE	TOLIMA	ARMY	Retired Personnel	30 to 39	M	related		2020-03-15	POSITIVE	RECOVERED	2020-04-01		2020-04-01			RT-PCR
2	VILLAVICENCIO	META	ARMY	Beneficiary	30 to 39	F	imported	USA	2020-03-19	POSITIVE	RECOVERED	2020-04-06		2020-04-06			RT-PCR
3	BOGOTA	BOGOTA	ARMY	Retired Personnel	60 to 69	M	related		2020-03-20	POSITIVE	DECEASED		2020-04-03		YES		RT-PCR
4	POPAYAN	CAUCA	ARMY	Beneficiary	0 to 9	F	related		2020-03-20	POSITIVE	RECOVERED	2020-04-13		2020-04-13	YES		RT-PCR
5	CALI	VALLE DEL CAUCA	ARMY	Retired Personnel	50 to 59	M	related		2020-03-20	POSITIVE	RECOVERED	2020-04-20		2020-04-20			RT-PCR
6	IBAGUE	TOLIMA	ARMY	Beneficiary	10 to 19	M	related		2020-03-21	POSITIVE	RECOVERED	2020-04-08		2020-04-08			RT-PCR
7	BOGOTA	BOGOTA	ARMY	Beneficiary	10 to 19	F	related		2020-03-21	POSITIVE	RECOVERED	2020-04-06		2020-04-06			RT-PCR
8	BOGOTA	BOGOTA	ARMY	Beneficiary	40 to 49	F	related		2020-03-21	POSITIVE	RECOVERED	2020-04-06		2020-04-06			RT-PCR
9	BOGOTA	BOGOTA	ARMY	Retired Personnel	50 to 59	F	related		2020-03-23	POSITIVE	RECOVERED	2020-04-29		2020-04-29			RT-PCR
10	BOGOTA	BOGOTA	ARMY	Active-duty military	30 to 39	M	related		2020-03-23	POSITIVE	RECOVERED	2020-05-02		2020-05-02			RT-PCR
11	BOGOTA	BOGOTA	ARMY	Active-duty military	30 to 39	M	imported	MEXICO	2020-03-24	POSITIVE	RECOVERED	2020-05-07		2020-05-07			RT-PCR
12	IBAGUE	TOLIMA	ARMY	Beneficiary	50 to 59	F	imported	PANAMA	2020-03-24	POSITIVE	RECOVERED	2020-04-10		2020-04-10			RT-PCR
13	BOGOTA	BOGOTA	ARMY	Retired Personnel	50 to 59	M	related		2020-03-24	POSITIVE	RECOVERED	2020-04-21		2020-04-21			RT-PCR
14	BOGOTA	BOGOTA	ARMY	Active-duty military	30 to 39	M	related		2020-03-24	POSITIVE	RECOVERED	2020-04-15		2020-04-15			RT-PCR
15	BELLO	ANTIOQUIA	ARMY	Retired Personnel	70 to 79	M	imported	MEXICO	2020-03-25	POSITIVE	RECOVERED	2020-04-05		2020-04-05			RT-PCR
16	BOGOTA	BOGOTA	ARMY	Active-duty military	30 to 39	M	related		2020-03-25	POSITIVE	RECOVERED	2020-04-08		2020-04-08			RT-PCR
17	BELLO	ANTIOQUIA	ARMY	Beneficiary	50 to 59	F	imported	MEXICO	2020-03-25	POSITIVE	RECOVERED	2020-04-08		2020-04-08			RT-PCR
18	RIOHACHA	GUAJIRA	ARMY	Active-duty military	40 to 49	M	imported	USA	2020-03-25	POSITIVE	RECOVERED	2020-04-09		2020-04-09			RT-PCR
19	NEIVA	HUILA	ARMY	Beneficiary	50 to 59	F	related		2020-03-26	POSITIVE	RECOVERED	2020-04-14		2020-04-14			RT-PCR
20	SOACHA	CUNDINAMARCA	ARMY	Beneficiary	0 to 9	F	related		2020-03-26	POSITIVE	RECOVERED	2020-04-15		2020-04-15			RT-PCR
21	PASTO	NARIÑO	ARMY	Beneficiary	70 to 79	F	imported	ARAB EMIRATES	2020-03-26	POSITIVE	RECOVERED	2020-04-28		2020-04-28			RT-PCR
22	CIENAGA	MAGDALENA	ARMY	Active-duty military	30 to 39	M	related		2020-03-27	POSITIVE	RECOVERED	2020-04-18		2020-04-18			RT-PCR
23	BOGOTA	BOGOTA	ARMY	Active-duty military	30 to 39	M	related		2020-03-28	POSITIVE	RECOVERED	2020-04-29		2020-04-29			RT-PCR
24	BOGOTA	BOGOTA	ARMY	Active-duty military	30 to 39	M	related		2020-03-28	POSITIVE	RECOVERED	2020-04-29		2020-04-29	YES		RT-PCR
25	BOGOTA	BOGOTA	ARMY	Active-duty military	30 to 39	M	related		2020-03-29	POSITIVE	RECOVERED	2020-05-10		2020-05-10			RT-PCR
26	BOGOTA	BOGOTA	ARMY	Active-duty military	40 to 49	M	related		2020-03-28	POSITIVE	RECOVERED	2020-04-24		2020-04-24			RT-PCR
27	VALLEDUPAR	CESAR	ARMY	Active-duty military	30 to 39	M	related		2020-03-31	POSITIVE	RECOVERED	2020-04-14		2020-04-14	YES		RT-PCR
28	FACATATIVA	CUNDINAMARCA	ARMY	Active-duty military	30 to 39	M	related		2020-03-31	POSITIVE	RECOVERED	2020-04-19		2020-04-19			RT-PCR
29	BOGOTA	BOGOTA	ARMY	Active-duty military	30 to 39	M	imported	USA	2020-03-31	POSITIVE	RECOVERED	2020-05-05		2020-05-05			RT-PCR
30	BOGOTA	BOGOTA	ARMY	Retired Personnel	30 to 39	M	related		2020-03-31	POSITIVE	RECOVERED	2020-05-14		2020-05-14	YES	YES	RT-PCR
31	BOGOTA	BOGOTA	ARMY	Beneficiary	40 to 49	F	related		2020-03-31	POSITIVE	RECOVERED	2020-04-20		2020-04-20			RT-PCR
32	BOGOTA	BOGOTA	ARMY	Active-duty military	40 to 49	M	related		2020-03-31	POSITIVE	RECOVERED	2020-04-29		2020-04-29			RT-PCR
33	TULUA	VALLE DEL CAUCA	ARMY	Beneficiary	70 to 79	F	related		2020-03-31	POSITIVE	RECOVERED	2020-05-23		2020-05-23			RT-PCR
34	BOGOTA	BOGOTA	ARMY	Beneficiary	0 to 9	M	imported	MEXICO	2020-04-01	POSITIVE	RECOVERED	2020-05-07		2020-05-07			RT-PCR
35	IBAGUE	TOLIMA	ARMY	Retired Personnel	60 to 69	M	imported	PANAMA	2020-04-01	POSITIVE	RECOVERED	2020-04-16		2020-04-16			RT-PCR
36	SOACHA	CUNDINAMARCA	ARMY	Retired Personnel	20 to 29	M	related		2020-04-02	POSITIVE	RECOVERED	2020-04-29		2020-04-29			RT-PCR
37	BOGOTA	BOGOTA	ARMY	Retired Personnel	50 to 59	F	related		2020-04-02	POSITIVE	RECOVERED	2020-05-05		2020-05-05			RT-PCR
38	BOGOTA	BOGOTA	ARMY	Retired Personnel	70 to 79	M	related		2020-04-02	POSITIVE	RECOVERED	2020-04-15		2020-04-15			RT-PCR
39	BOGOTA	BOGOTA	ARMY	Beneficiary	50 to 59	F	related		2020-04-02	POSITIVE	RECOVERED	2020-04-22		2020-04-22			RT-PCR
40	CALI	VALLE DEL CAUCA	ARMY	Retired Personnel	60 to 69	M	related		2020-04-02	POSITIVE	RECOVERED	2020-04-13		2020-04-13			RT-PCR
41	BOGOTA	BOGOTA	ARMY	Beneficiary	30 to 39	F	related		2020-04-02	POSITIVE	RECOVERED	2020-04-18		2020-04-18			RT-PCR
42	BOGOTA	BOGOTA	ARMY	Active-duty military	20 to 29	M	related		2020-04-02	POSITIVE	RECOVERED	2020-04-29		2020-04-29			RT-PCR
43	BOGOTA	BOGOTA	ARMY	Active-duty military	30 to 39	M	related		2020-04-03	POSITIVE	RECOVERED	2020-04-21		2020-04-21			RT-PCR
44	BOGOTA	BOGOTA	ARMY	Retired Personnel	70 to 79	M	related		2020-04-03	POSITIVE	DECEASED		2020-04-14		YES		RT-PCR
45	BOGOTA	BOGOTA	ARMY	Retired Personnel	60 to 69	M	related		2020-04-03	POSITIVE	RECOVERED	2020-04-22		2020-04-22			RT-PCR
46	BOGOTA	BOGOTA	ARMY	Retired Personnel	40 to 49	F	imported	EGYPT	2020-04-05	POSITIVE	RECOVERED	2020-04-29		2020-04-29			RT-PCR
47	SANTA MARTA	MAGDALENA	NAVY	Beneficiary	40 to 49	M	related		2020-04-05	POSITIVE	RECOVERED	2020-05-04		2020-05-04	YES		RT-PCR
48	FORT BENNING	ESTADOS UNIDOS	ARMY	Active-duty military	40 to 49	M	imported	USA-FORT BENNING	2020-04-06	POSITIVE	RECOVERED	2020-04-23		2020-04-23			RT-PCR
49	BOGOTA	BOGOTA	ARMY	Active-duty military	30 to 39	M	related		2020-04-06	POSITIVE	RECOVERED	2020-04-30		2020-04-30			RT-PCR
50	FORT BENNING	ESTADOS UNIDOS	ARMY	Beneficiary	40 to 49	F	imported	USA-FORT BENNING	2020-04-06	POSITIVE	RECOVERED	2020-04-23		2020-04-23			RT-PCR
51	FORT BENNING	ESTADOS UNIDOS	ARMY	Beneficiary	10 to 19	F	imported	USA-FORT BENNING	2020-04-06	POSITIVE	RECOVERED	2020-05-13		2020-05-13			RT-PCR
52	BOGOTA	BOGOTA	ARMY	Active-duty military	30 to 39	M	related		2020-04-07	POSITIVE	RECOVERED	2020-04-29		2020-04-29			RT-PCR
53	BOGOTA	BOGOTA	ARMY	Active-duty military	30 to 39	M	related		2020-04-07	POSITIVE	RECOVERED	2020-04-29		2020-04-29			RT-PCR
54	BOGOTA	BOGOTA	ARMY	Active-duty military	30 to 39	M	related		2020-04-07	POSITIVE	RECOVERED	2020-05-08		2020-05-08			RT-PCR
55	BOGOTA	BOGOTA	ARMY	Active-duty military	30 to 39	M	related		2020-04-07	POSITIVE	RECOVERED	2020-05-02		2020-05-02			RT-PCR
56	BOGOTA	BOGOTA	ARMY	Active-duty military	20 to 29	M	related		2020-04-07	POSITIVE	RECOVERED	2020-05-02		2020-05-02			RT-PCR
57	BOGOTA	BOGOTA	ARMY	Beneficiary	10 to 19	F	related		2020-04-07	POSITIVE	RECOVERED	2020-04-28		2020-04-28			RT-PCR
58	BOGOTA	BOGOTA	ARMY	Beneficiary	30 to 39	F	related		2020-04-07	POSITIVE	RECOVERED	2020-05-08		2020-05-08			RT-PCR
59	BOGOTA	BOGOTA	ARMY	Beneficiary	30 to 39	F	related		2020-04-07	POSITIVE	RECOVERED	2020-05-03		2020-05-03			RT-PCR
60	BOGOTA	BOGOTA	ARMY	Beneficiary	10 to 19	M	related		2020-04-07	POSITIVE	RECOVERED	2020-05-03		2020-05-03			RT-PCR
61	BOGOTA	BOGOTA	ARMY	Beneficiary	0 to 9	F	related		2020-04-07	POSITIVE	RECOVERED	2020-05-08		2020-05-08			RT-PCR
62	CALI	VALLE DEL CAUCA	ARMY	Beneficiary	70 to 79	M	related		2020-04-07	POSITIVE	RECOVERED	2020-05-23		2020-05-23			RT-PCR
63	CUCUTA	NORTE DE SANTANDER	AIR FORCE	Retired Personnel	40 to 49	M	imported	SPAIN	2020-04-08	POSITIVE	RECOVERED	2020-04-19		2020-04-19			RT-PCR
64	BOGOTA	BOGOTA	ARMY	Beneficiary	80 to 89	F	related		2020-04-08	POSITIVE	RECOVERED	2020-05-05		2020-05-05			RT-PCR
65	IPIALES	NARIÑO	ARMY	Active-duty military	30 to 39	M	related		2020-04-08	POSITIVE	RECOVERED	2020-05-02		2020-05-02			RT-PCR
66	CIENAGA	MAGDALENA	ARMY	Active-duty military	20 to 29	M	related		2020-04-08	POSITIVE	RECOVERED	2020-05-11		2020-05-11			RT-PCR
67	BOGOTA	BOGOTA	ARMY	Active-duty military	30 to 39	M	related		2020-04-11	POSITIVE	RECOVERED	2020-05-12		2020-05-12			RT-PCR
68	IPIALES	NARIÑO	ARMY	Active-duty military	20 to 29	M	related		2020-04-13	POSITIVE	DECEASED		2020-04-18		YES		RT-PCR
69	BOGOTA	BOGOTA	ARMY	Retired Personnel	70 to 79	M	related		2020-04-13	POSITIVE	RECOVERED	2020-05-03		2020-05-03			RT-PCR
70	BOGOTA	BOGOTA	ARMY	Beneficiary	10 to 19	F	related		2020-04-13	POSITIVE	RECOVERED	2020-05-11		2020-05-11			RT-PCR
71	CIENAGA	MAGDALENA	ARMY	Active-duty military	30 to 39	M	related		2020-04-13	POSITIVE	RECOVERED	2020-05-04		2020-05-04			RT-PCR
72	CIENAGA	MAGDALENA	ARMY	Active-duty military	30 to 39	M	related		2020-04-13	POSITIVE	RECOVERED	2020-05-04		2020-05-04			RT-PCR
73	CIENAGA	MAGDALENA	ARMY	Active-duty military	30 to 39	M	related		2020-04-13	POSITIVE	RECOVERED	2020-05-04		2020-05-04			RT-PCR
74	CIENAGA	MAGDALENA	ARMY	Active-duty military	30 to 39	M	related		2020-04-13	POSITIVE	RECOVERED	2020-05-04		2020-05-04			RT-PCR
75	CIENAGA	MAGDALENA	ARMY	Active-duty military	30 to 39	M	related		2020-04-13	POSITIVE	RECOVERED	2020-05-04		2020-05-04			RT-PCR
76	CIENAGA	MAGDALENA	ARMY	Active-duty military	20 to 29	M	related		2020-04-13	POSITIVE	RECOVERED	2020-05-04		2020-05-04			RT-PCR
77	CIENAGA	MAGDALENA	ARMY	Active-duty military	10 to 19	M	related		2020-04-13	POSITIVE	RECOVERED	2020-05-04		2020-05-04			RT-PCR
78	CIENAGA	MAGDALENA	ARMY	Active-duty military	20 to 29	M	related		2020-04-13	POSITIVE	RECOVERED	2020-05-04		2020-05-04			RT-PCR
79	CIENAGA	MAGDALENA	ARMY	Active-duty military	30 to 39	M	related		2020-04-13	POSITIVE	RECOVERED	2020-05-04		2020-05-04			RT-PCR
80	IPIALES	NARIÑO	ARMY	Active-duty military	40 to 49	M	related		2020-04-13	POSITIVE	RECOVERED	2020-05-13		2020-05-13			RT-PCR
81	QUIBDO	CHOCO	ARMY	Active-duty military	30 to 39	M	related		2020-04-14	POSITIVE	RECOVERED	2020-04-28		2020-04-28	YES		RT-PCR
82	IPIALES	NARIÑO	ARMY	Active-duty military	30 to 39	M	related		2020-04-14	POSITIVE	RECOVERED	2020-05-02		2020-05-02	YES		RT-PCR
83	IPIALES	NARIÑO	ARMY	Active-duty military	30 to 39	M	related		2020-04-14	POSITIVE	RECOVERED	2020-05-23		2020-05-23			RT-PCR
84	IPIALES	NARIÑO	ARMY	Active-duty military	30 to 39	M	related		2020-04-14	POSITIVE	RECOVERED	2020-05-13		2020-05-13			RT-PCR
85	BOGOTA	BOGOTA	ARMY	Active-duty military	20 to 29	M	related		2020-04-14	POSITIVE	RECOVERED	2020-05-07		2020-05-07			RT-PCR
86	BOGOTA	BOGOTA	ARMY	Active-duty military	30 to 39	M	related		2020-04-15	POSITIVE	RECOVERED	2020-04-30		2020-04-30			RT-PCR
87	BOGOTA	BOGOTA	ARMY	Beneficiary	10 to 19	M	related		2020-04-15	POSITIVE	RECOVERED	2020-05-08		2020-05-08			RT-PCR
88	SANTA MARTA	MAGDALENA	ARMY	Active-duty military	40 to 49	M	related		2020-04-15	POSITIVE	RECOVERED	2020-05-10		2020-05-10	YES		RT-PCR
89	PEREIRA	RISARALDA	ARMY	Retired Personnel	30 to 39	M	related		2020-04-15	POSITIVE	RECOVERED	2020-05-15		2020-05-15			RT-PCR
90	IPIALES	NARIÑO	ARMY	Active-duty military	30 to 39	M	related		2020-04-15	POSITIVE	RECOVERED	2020-05-13		2020-05-13			RT-PCR
91	IPIALES	NARIÑO	ARMY	Active-duty military	20 to 29	M	related		2020-04-15	POSITIVE	RECOVERED	2020-05-13		2020-05-13			RT-PCR
92	IPIALES	NARIÑO	ARMY	Active-duty military	30 to 39	M	related		2020-04-15	POSITIVE	RECOVERED	2020-05-02		2020-05-02			RT-PCR
93	IPIALES	NARIÑO	ARMY	Active-duty military	30 to 39	M	related		2020-04-15	POSITIVE	RECOVERED	2020-05-13		2020-05-13			RT-PCR
94	IPIALES	NARIÑO	ARMY	Active-duty military	20 to 29	M	related		2020-04-15	POSITIVE	RECOVERED	2020-05-13		2020-05-13			RT-PCR
95	IPIALES	NARIÑO	ARMY	Active-duty military	30 to 39	M	related		2020-04-15	POSITIVE	RECOVERED	2020-05-02		2020-05-02			RT-PCR
96	IPIALES	NARIÑO	ARMY	Active-duty military	30 to 39	M	related		2020-04-15	POSITIVE	RECOVERED	2020-05-02		2020-05-02			RT-PCR
97	IPIALES	NARIÑO	ARMY	Active-duty military	20 to 29	M	related		2020-04-15	POSITIVE	RECOVERED	2020-05-13		2020-05-13			RT-PCR
98	IPIALES	NARIÑO	ARMY	Active-duty military	30 to 39	M	related		2020-04-15	POSITIVE	RECOVERED	2020-05-13		2020-05-13			RT-PCR
99	IPIALES	NARIÑO	ARMY	Active-duty military	20 to 29	M	related		2020-04-15	POSITIVE	RECOVERED	2020-05-02		2020-05-02			RT-PCR
100	IPIALES	NARIÑO	ARMY	Active-duty military	40 to 49	M	related		2020-04-15	POSITIVE	RECOVERED	2020-05-31		2020-05-31			RT-PCR
101	BOGOTA	BOGOTA	ARMY	Active-duty military	30 to 39	M	related		2020-04-16	POSITIVE	RECOVERED	2020-04-29		2020-04-29			RT-PCR
102	BOGOTA	BOGOTA	ARMY	Retired Personnel	30 to 39	M	related		2020-04-16	POSITIVE	RECOVERED	2020-05-03		2020-05-03	YES		RT-PCR
103	CIENAGA	MAGDALENA	ARMY	Active-duty military	30 to 39	M	related		2020-04-16	POSITIVE	RECOVERED	2020-05-11		2020-05-11	YES		RT-PCR
104	CIENAGA	MAGDALENA	ARMY	Active-duty military	30 to 39	M	related		2020-04-16	POSITIVE	RECOVERED	2020-05-04		2020-05-04			RT-PCR
105	CIENAGA	MAGDALENA	ARMY	Active-duty military	30 to 39	M	related		2020-04-16	POSITIVE	RECOVERED	2020-05-11		2020-05-11	YES		RT-PCR
106	CIENAGA	MAGDALENA	ARMY	Active-duty military	30 to 39	M	related		2020-04-16	POSITIVE	RECOVERED	2020-05-11		2020-05-11	YES		RT-PCR
107	IPIALES	NARIÑO	ARMY	Active-duty military	30 to 39	M	related		2020-04-16	POSITIVE	RECOVERED	2020-05-13		2020-05-13			RT-PCR
108	IPIALES	NARIÑO	ARMY	Beneficiary	20 to 29	F	related		2020-04-16	POSITIVE	RECOVERED	2020-05-31		2020-05-31	YES		RT-PCR
109	BOGOTA	BOGOTA	ARMY	Active-duty military	30 to 39	M	related		2020-04-17	POSITIVE	RECOVERED	2020-05-03		2020-05-03			RT-PCR
110	BOGOTA	BOGOTA	ARMY	Beneficiary	10 to 19	M	related		2020-04-18	POSITIVE	RECOVERED	2020-05-05		2020-05-05			RT-PCR
111	BOGOTA	BOGOTA	ARMY	Retired Personnel	40 to 49	M	related		2020-04-18	POSITIVE	RECOVERED	2020-05-07		2020-05-07			RT-PCR
112	BOGOTA	BOGOTA	ARMY	Beneficiary	50 to 59	F	related		2020-04-18	POSITIVE	RECOVERED	2020-05-12		2020-05-12			RT-PCR
113	CIENAGA	MAGDALENA	ARMY	Active-duty military	10 to 19	M	related		2020-04-19	POSITIVE	RECOVERED	2020-05-08		2020-05-08			RT-PCR
114	BOGOTA	BOGOTA	ARMY	Active-duty military	30 to 39	F	related		2020-04-20	POSITIVE	RECOVERED	2020-06-01		2020-06-01			RT-PCR
115	BOGOTA	BOGOTA	ARMY	Beneficiary	0 to 9	F	related		2020-04-20	POSITIVE	RECOVERED	2020-04-30		2020-04-30			RT-PCR
116	VILLAVICENCIO	META	ARMY	Retired Personnel	40 to 49	M	related		2020-04-20	POSITIVE	RECOVERED	2020-05-04		2020-05-04			RT-PCR
117	BOGOTA	BOGOTA	ARMY	Retired Personnel	70 to 79	M	related		2020-04-20	POSITIVE	RECOVERED	2020-05-05		2020-05-05			RT-PCR
118	CUCUTA	NORTE DE SANTANDER	ARMY	Active-duty military	20 to 29	M	related		2020-04-22	POSITIVE	RECOVERED	2020-05-08		2020-05-08			RT-PCR
119	PEREIRA	RISARALDA	ARMY	Beneficiary	0 to 9	F	related		2020-04-22	POSITIVE	RECOVERED	2020-05-07		2020-05-07			RT-PCR
120	CARTAGO	VALLE DEL CAUCA	ARMY	Active-duty military	30 to 39	M	related		2020-04-22	POSITIVE	RECOVERED	2020-05-21		2020-05-21			RT-PCR
121	PASTO	NARIÑO	ARMY	Active-duty military	40 to 49	M	related		2020-04-23	POSITIVE	RECOVERED	2020-05-13		2020-05-13	YES		RT-PCR
122	SANTA MARTA	MAGDALENA	ARMY	Active-duty military	30 to 39	M	related		2020-04-23	POSITIVE	RECOVERED	2020-05-11		2020-05-11			RT-PCR
123	IPIALES	NARIÑO	ARMY	Active-duty military	30 to 39	M	related		2020-04-26	POSITIVE	RECOVERED	2020-06-16		2020-06-16	YES		RT-PCR
124	BOGOTA	BOGOTA	ARMY	Active-duty military	20 to 29	M	related		2020-04-27	POSITIVE	RECOVERED	2020-05-14		2020-05-14			RT-PCR
125	BOGOTA	BOGOTA	ARMY	Active-duty military	20 to 29	M	related		2020-04-27	POSITIVE	RECOVERED	2020-05-14		2020-05-14			RT-PCR
126	BOGOTA	BOGOTA	ARMY	Retired Personnel	40 to 49	M	related		2020-04-27	POSITIVE	RECOVERED	2020-05-14		2020-05-14			RT-PCR
127	BOGOTA	BOGOTA	ARMY	Active-duty military	30 to 39	M	related		2020-04-27	POSITIVE	RECOVERED	2020-05-14		2020-05-14			RT-PCR
128	BOGOTA	BOGOTA	ARMY	Active-duty military	20 to 29	M	related		2020-04-27	POSITIVE	RECOVERED	2020-05-14		2020-05-14			RT-PCR
129	CALI	VALLE DEL CAUCA	ARMY	Beneficiary	30 to 39	F	related		2020-04-27	POSITIVE	RECOVERED	2020-05-13		2020-05-13			RT-PCR
130	BOGOTA	BOGOTA	ARMY	Active-duty military	30 to 39	F	related		2020-04-29	POSITIVE	RECOVERED	2020-05-14		2020-05-14			RT-PCR
131	BOGOTA	BOGOTA	ARMY	Active-duty military	30 to 39	M	related		2020-04-29	POSITIVE	RECOVERED	2020-05-14		2020-05-14			RT-PCR
132	BOGOTA	BOGOTA	ARMY	Active-duty military	20 to 29	M	related		2020-04-29	POSITIVE	RECOVERED	2020-05-15		2020-05-15			RT-PCR
133	BOGOTA	BOGOTA	ARMY	Active-duty military	20 to 29	M	related		2020-04-29	POSITIVE	RECOVERED	2020-05-15		2020-05-15			RT-PCR
134	BOGOTA	BOGOTA	ARMY	Active-duty military	40 to 49	M	related		2020-04-29	POSITIVE	RECOVERED	2020-05-14		2020-05-14			RT-PCR
135	BOGOTA	BOGOTA	ARMY	Active-duty military	30 to 39	M	related		2020-04-29	POSITIVE	RECOVERED	2020-05-14		2020-05-14			RT-PCR
136	BOGOTA	BOGOTA	ARMY	Active-duty military	30 to 39	M	related		2020-04-29	POSITIVE	RECOVERED	2020-05-14		2020-05-14			RT-PCR
137	BOGOTA	BOGOTA	ARMY	Active-duty military	20 to 29	M	related		2020-04-29	POSITIVE	RECOVERED	2020-05-20		2020-05-20			RT-PCR
138	BOGOTA	BOGOTA	ARMY	Active-duty military	20 to 29	M	related		2020-04-29	POSITIVE	RECOVERED	2020-05-14		2020-05-14			RT-PCR
139	BOGOTA	BOGOTA	ARMY	Active-duty military	30 to 39	M	related		2020-04-29	POSITIVE	RECOVERED	2020-05-14		2020-05-14			RT-PCR
140	BOGOTA	BOGOTA	ARMY	Active-duty military	10 to 19	M	related		2020-04-29	POSITIVE	RECOVERED	2020-05-27		2020-05-27			RT-PCR
141	BOGOTA	BOGOTA	ARMY	Active-duty military	30 to 39	M	related		2020-04-29	POSITIVE	RECOVERED	2020-05-04		2020-05-04	YES		RT-PCR
142	BOGOTA	BOGOTA	ARMY	Active-duty military	30 to 39	M	related		2020-04-29	POSITIVE	RECOVERED	2020-05-14		2020-05-14			RT-PCR
143	BOGOTA	BOGOTA	ARMY	Active-duty military	30 to 39	M	related		2020-04-29	POSITIVE	RECOVERED	2020-05-20		2020-05-20			RT-PCR
144	BOGOTA	BOGOTA	ARMY	Active-duty military	20 to 29	M	related		2020-04-29	POSITIVE	RECOVERED	2020-05-14		2020-05-14			RT-PCR
145	BOGOTA	BOGOTA	ARMY	Active-duty military	30 to 39	M	related		2020-04-29	POSITIVE	RECOVERED	2020-05-20		2020-05-20			RT-PCR
146	BOGOTA	BOGOTA	ARMY	Active-duty military	20 to 29	M	related		2020-04-29	POSITIVE	RECOVERED	2020-05-14		2020-05-14			RT-PCR
147	BOGOTA	BOGOTA	ARMY	Active-duty military	30 to 39	M	related		2020-04-29	POSITIVE	RECOVERED	2020-05-14		2020-05-14			RT-PCR
148	BOGOTA	BOGOTA	ARMY	Active-duty military	20 to 29	M	related		2020-04-29	POSITIVE	RECOVERED	2020-05-14		2020-05-14			RT-PCR
149	BOGOTA	BOGOTA	ARMY	Active-duty military	30 to 39	M	related		2020-04-29	POSITIVE	RECOVERED	2020-05-14		2020-05-14			RT-PCR
150	IPIALES	NARIÑO	ARMY	Active-duty military	20 to 29	M	related		2020-04-29	POSITIVE	RECOVERED	2020-05-31		2020-05-31	YES		RT-PCR
151	IPIALES	NARIÑO	ARMY	Active-duty military	30 to 39	M	related		2020-04-29	POSITIVE	RECOVERED	2020-05-23		2020-05-23	YES		RT-PCR
152	IPIALES	NARIÑO	ARMY	Active-duty military	30 to 39	M	related		2020-04-29	POSITIVE	RECOVERED	2020-05-23		2020-05-23	YES		RT-PCR
153	IPIALES	NARIÑO	ARMY	Active-duty military	30 to 39	M	related		2020-04-29	POSITIVE	RECOVERED	2020-05-23		2020-05-23			RT-PCR
154	IPIALES	NARIÑO	ARMY	Active-duty military	20 to 29	M	related		2020-04-29	POSITIVE	RECOVERED	2020-05-31		2020-05-31			RT-PCR
155	IPIALES	NARIÑO	ARMY	Active-duty military	30 to 39	M	related		2020-04-29	POSITIVE	RECOVERED	2020-05-23		2020-05-23			RT-PCR
156	IPIALES	NARIÑO	ARMY	Active-duty military	20 to 29	M	related		2020-04-29	POSITIVE	RECOVERED	2020-05-23		2020-05-23			RT-PCR
157	IPIALES	NARIÑO	ARMY	Active-duty military	30 to 39	M	related		2020-04-29	POSITIVE	RECOVERED	2020-05-23		2020-05-23			RT-PCR
158	IPIALES	NARIÑO	ARMY	Active-duty military	30 to 39	M	related		2020-04-29	POSITIVE	RECOVERED	2020-05-23		2020-05-23			RT-PCR
159	IPIALES	NARIÑO	ARMY	Active-duty military	20 to 29	M	related		2020-04-29	POSITIVE	RECOVERED	2020-05-23		2020-05-23			RT-PCR
160	IPIALES	NARIÑO	ARMY	Active-duty military	20 to 29	M	related		2020-04-29	POSITIVE	RECOVERED	2020-05-31		2020-05-31			RT-PCR
161	IPIALES	NARIÑO	ARMY	Active-duty military	20 to 29	M	related		2020-04-29	POSITIVE	RECOVERED	2020-05-23		2020-05-23			RT-PCR
162	IPIALES	NARIÑO	ARMY	Active-duty military	20 to 29	M	related		2020-04-29	POSITIVE	RECOVERED	2020-05-23		2020-05-23			RT-PCR
163	IPIALES	NARIÑO	ARMY	Active-duty military	20 to 29	M	related		2020-04-29	POSITIVE	RECOVERED	2020-05-31		2020-05-31			RT-PCR
164	IPIALES	NARIÑO	ARMY	Active-duty military	20 to 29	M	related		2020-04-29	POSITIVE	RECOVERED	2020-05-23		2020-05-23			RT-PCR
165	IPIALES	NARIÑO	ARMY	Active-duty military	20 to 29	M	related		2020-04-29	POSITIVE	RECOVERED	2020-05-23		2020-05-23			RT-PCR
166	IPIALES	NARIÑO	ARMY	Active-duty military	20 to 29	M	related		2020-04-29	POSITIVE	RECOVERED	2020-06-16		2020-06-16			RT-PCR
167	IPIALES	NARIÑO	ARMY	Active-duty military	20 to 29	M	related		2020-04-29	POSITIVE	RECOVERED	2020-05-31		2020-05-31			RT-PCR
168	IPIALES	NARIÑO	ARMY	Active-duty military	20 to 29	M	related		2020-04-29	POSITIVE	RECOVERED	2020-05-23		2020-05-23			RT-PCR
169	IPIALES	NARIÑO	ARMY	Active-duty military	30 to 39	M	related		2020-04-29	POSITIVE	RECOVERED	2020-05-23		2020-05-23			RT-PCR
170	IPIALES	NARIÑO	ARMY	Active-duty military	20 to 29	M	related		2020-04-29	POSITIVE	RECOVERED	2020-05-23		2020-05-23			RT-PCR
171	IPIALES	NARIÑO	ARMY	Active-duty military	30 to 39	M	related		2020-04-29	POSITIVE	RECOVERED	2020-05-23		2020-05-23			RT-PCR
172	IPIALES	NARIÑO	ARMY	Active-duty military	30 to 39	M	related		2020-04-29	POSITIVE	RECOVERED	2020-05-23		2020-05-23			RT-PCR
173	IPIALES	NARIÑO	ARMY	Active-duty military	20 to 29	M	related		2020-04-29	POSITIVE	RECOVERED	2020-05-23		2020-05-23			RT-PCR
174	IPIALES	NARIÑO	ARMY	Active-duty military	20 to 29	M	related		2020-04-29	POSITIVE	RECOVERED	2020-05-23		2020-05-23			RT-PCR
175	IPIALES	NARIÑO	ARMY	Active-duty military	20 to 29	M	related		2020-04-29	POSITIVE	RECOVERED	2020-05-23		2020-05-23			RT-PCR
176	IPIALES	NARIÑO	ARMY	Active-duty military	30 to 39	M	related		2020-04-29	POSITIVE	RECOVERED	2020-05-31		2020-05-31			RT-PCR
177	IPIALES	NARIÑO	ARMY	Active-duty military	20 to 29	F	related		2020-04-29	POSITIVE	RECOVERED	2020-05-13		2020-05-13			RT-PCR
178	IPIALES	NARIÑO	ARMY	Active-duty military	40 to 49	M	related		2020-04-29	POSITIVE	RECOVERED	2020-05-23		2020-05-23			RT-PCR
179	IPIALES	NARIÑO	ARMY	Active-duty military	30 to 39	M	related		2020-04-29	POSITIVE	RECOVERED	2020-05-13		2020-05-13			RT-PCR
180	IPIALES	NARIÑO	ARMY	Active-duty military	30 to 39	M	related		2020-04-29	POSITIVE	RECOVERED	2020-05-31		2020-05-31			RT-PCR
181	IPIALES	NARIÑO	ARMY	Active-duty military	20 to 29	M	related		2020-04-29	POSITIVE	RECOVERED	2020-05-13		2020-05-13			RT-PCR
182	BOGOTA	BOGOTA	ARMY	Active-duty military	10 to 19	M	related		2020-05-01	POSITIVE	RECOVERED	2020-05-22		2020-05-22			RT-PCR
183	BOGOTA	BOGOTA	ARMY	Active-duty military	10 to 19	M	related		2020-05-01	POSITIVE	RECOVERED	2020-05-30		2020-05-30			RT-PCR
184	BOGOTA	BOGOTA	ARMY	Active-duty military	20 to 29	M	related		2020-05-01	POSITIVE	RECOVERED	2020-06-12		2020-06-12			RT-PCR
185	BOGOTA	BOGOTA	ARMY	Active-duty military	20 to 29	M	related		2020-05-01	POSITIVE	RECOVERED	2020-06-06		2020-06-06			RT-PCR
186	BOGOTA	BOGOTA	ARMY	Active-duty military	30 to 39	M	related		2020-05-01	POSITIVE	RECOVERED	2020-06-23		2020-06-23			RT-PCR
187	BOGOTA	BOGOTA	ARMY	Active-duty military	20 to 29	M	related		2020-05-01	POSITIVE	RECOVERED	2020-05-14		2020-05-14			RT-PCR
188	BOGOTA	BOGOTA	ARMY	Active-duty military	20 to 29	M	related		2020-05-01	POSITIVE	RECOVERED	2020-05-15		2020-05-15			RT-PCR
189	IPIALES	NARIÑO	ARMY	Active-duty military	30 to 39	M	related		2020-04-24	POSITIVE	RECOVERED	2020-05-23		2020-05-23			RT-PCR
190	IPIALES	NARIÑO	ARMY	Active-duty military	30 to 39	M	related		2020-04-24	POSITIVE	RECOVERED	2020-05-08		2020-05-08			RT-PCR
191	IPIALES	NARIÑO	ARMY	Active-duty military	20 to 29	M	related		2020-04-24	POSITIVE	RECOVERED	2020-06-16		2020-06-16			RT-PCR
192	IPIALES	NARIÑO	ARMY	Active-duty military	30 to 39	M	related		2020-04-13	POSITIVE	RECOVERED	2020-05-23		2020-05-23			RT-PCR
193	IPIALES	NARIÑO	ARMY	Active-duty military	30 to 39	M	related		2020-04-24	POSITIVE	RECOVERED	2020-05-30		2020-05-30			RT-PCR
194	BOGOTA	BOGOTA	ARMY	Active-duty military	30 to 39	M	related		2020-05-02	POSITIVE	RECOVERED	2020-05-11		2020-05-11			RT-PCR
195	BOGOTA	BOGOTA	ARMY	Beneficiary	10 to 19	F	related		2020-04-29	POSITIVE	RECOVERED	2020-05-20		2020-05-20	YES		RT-PCR
196	CARTAGO	VALLE DEL CAUCA	ARMY	Beneficiary	0 to 9	M	related		2020-04-24	POSITIVE	RECOVERED	2020-05-16		2020-05-16			RT-PCR
197	CARTAGO	VALLE DEL CAUCA	ARMY	Beneficiary	10 to 19	F	related		2020-04-24	POSITIVE	RECOVERED	2020-05-16		2020-05-16			RT-PCR
198	PEREIRA	RISARALDA	ARMY	Beneficiary	40 to 49	F	related		2020-04-28	POSITIVE	RECOVERED	2020-05-30		2020-05-30			RT-PCR
199	PEREIRA	RISARALDA	ARMY	Beneficiary	10 to 19	F	related		2020-04-28	POSITIVE	RECOVERED	2020-07-19		2020-07-19			RT-PCR
200	ANCUYA	NARIÑO	ARMY	Active-duty military	20 to 29	M	related		2020-04-26	POSITIVE	RECOVERED	2020-06-01		2020-06-01			RT-PCR
201	BOGOTA	BOGOTA	ARMY	Beneficiary	30 to 39	F	related		2020-04-23	POSITIVE	RECOVERED	2020-05-15		2020-05-15			RT-PCR
202	BOGOTA	BOGOTA	ARMY	Beneficiary	80 to 89	M	related		2020-05-02	POSITIVE	RECOVERED	2020-05-31		2020-05-31	YES		RT-PCR
203	CALI	VALLE DEL CAUCA	ARMY	Beneficiary	30 to 39	F	related		2020-04-13	POSITIVE	RECOVERED	2020-05-08		2020-05-08			RT-PCR
204	BOGOTA	BOGOTA	ARMY	Active-duty military	10 to 19	M	related		2020-05-04	POSITIVE	RECOVERED	2020-05-19		2020-05-19			RT-PCR
205	TUMACO	NARIÑO	ARMY	Active-duty military	20 to 29	M	related		2020-04-27	POSITIVE	RECOVERED	2020-05-23		2020-05-23			RT-PCR
206	CONTADERO	NARIÑO	ARMY	Active-duty military	10 to 19	M	related		2020-04-29	POSITIVE	RECOVERED	2020-06-16		2020-06-16			RT-PCR
207	CONTADERO	NARIÑO	ARMY	Active-duty military	10 to 19	M	related		2020-04-29	POSITIVE	RECOVERED	2020-05-14		2020-05-14			RT-PCR
208	CONTADERO	NARIÑO	ARMY	Active-duty military	30 to 39	M	related		2020-04-29	POSITIVE	RECOVERED	2020-05-23		2020-05-23			RT-PCR
209	BOGOTA	BOGOTA	ARMY	Beneficiary	20 to 29	F	related		2020-05-04	POSITIVE	RECOVERED	2020-05-19		2020-05-19			RT-PCR
210	BOGOTA	BOGOTA	ARMY	Active-duty military	20 to 29	M	related		2020-05-06	POSITIVE	RECOVERED	2020-05-27		2020-05-27			RT-PCR
211	BOGOTA	BOGOTA	ARMY	Active-duty military	20 to 29	M	related		2020-05-06	POSITIVE	RECOVERED	2020-05-14		2020-05-14			RT-PCR
212	BOGOTA	BOGOTA	ARMY	Active-duty military	20 to 29	M	related		2020-05-06	POSITIVE	RECOVERED	2020-05-27		2020-05-27			RT-PCR
213	BOGOTA	BOGOTA	ARMY	Active-duty military	30 to 39	M	related		2020-05-06	POSITIVE	RECOVERED	2020-05-14		2020-05-14			RT-PCR
214	BOGOTA	BOGOTA	ARMY	Active-duty military	30 to 39	M	related		2020-05-06	POSITIVE	RECOVERED	2020-05-14		2020-05-14			RT-PCR
215	BOGOTA	BOGOTA	ARMY	Active-duty military	30 to 39	M	related		2020-05-06	POSITIVE	RECOVERED	2020-05-14		2020-05-14			RT-PCR
216	BOGOTA	BOGOTA	ARMY	Active-duty military	30 to 39	M	related		2020-05-06	POSITIVE	RECOVERED	2020-05-20		2020-05-20			RT-PCR
217	BOGOTA	BOGOTA	ARMY	Active-duty military	20 to 29	M	related		2020-05-06	POSITIVE	RECOVERED	2020-05-20		2020-05-20			RT-PCR
218	BOGOTA	BOGOTA	ARMY	Active-duty military	20 to 29	M	related		2020-05-06	POSITIVE	RECOVERED	2020-05-20		2020-05-20			RT-PCR
219	BOGOTA	BOGOTA	ARMY	Active-duty military	10 to 19	M	related		2020-05-06	POSITIVE	RECOVERED	2020-05-20		2020-05-20			RT-PCR
220	BOGOTA	BOGOTA	ARMY	Active-duty military	30 to 39	M	related		2020-05-06	POSITIVE	RECOVERED	2020-05-27		2020-05-27			RT-PCR
221	BOGOTA	BOGOTA	ARMY	Active-duty military	20 to 29	M	related		2020-05-06	POSITIVE	RECOVERED	2020-05-27		2020-05-27			RT-PCR
222	BOGOTA	BOGOTA	ARMY	Active-duty military	20 to 29	M	related		2020-05-06	POSITIVE	RECOVERED	2020-05-27		2020-05-27			RT-PCR
223	BOGOTA	BOGOTA	ARMY	Active-duty military	30 to 39	M	related		2020-05-06	POSITIVE	RECOVERED	2020-05-20		2020-05-20			RT-PCR
224	BOGOTA	BOGOTA	ARMY	Active-duty military	30 to 39	M	related		2020-05-06	POSITIVE	RECOVERED	2020-05-27		2020-05-27			RT-PCR
225	BOGOTA	BOGOTA	ARMY	Active-duty military	30 to 39	M	related		2020-05-06	POSITIVE	RECOVERED	2020-05-20		2020-05-20			RT-PCR
226	BOGOTA	BOGOTA	ARMY	Active-duty military	20 to 29	M	related		2020-05-06	POSITIVE	RECOVERED	2020-05-20		2020-05-20			RT-PCR
227	BOGOTA	BOGOTA	ARMY	Active-duty military	30 to 39	M	related		2020-05-06	POSITIVE	RECOVERED	2020-05-27		2020-05-27	YES		RT-PCR
228	LETICIA	AMAZONAS	ARMY	Active-duty military	20 to 29	M	related		2020-05-04	POSITIVE	RECOVERED	2020-06-15		2020-06-15			RT-PCR
229	LETICIA	AMAZONAS	ARMY	Active-duty military	20 to 29	M	related		2020-05-04	POSITIVE	RECOVERED	2020-06-04		2020-06-04			RT-PCR
230	LETICIA	AMAZONAS	ARMY	Active-duty military	30 to 39	M	related		2020-05-04	POSITIVE	RECOVERED	2020-05-12		2020-05-12			RT-PCR
231	LETICIA	AMAZONAS	ARMY	Active-duty military	30 to 39	M	related		2020-05-04	POSITIVE	RECOVERED	2020-06-04		2020-06-04			RT-PCR
232	LETICIA	AMAZONAS	ARMY	Active-duty military	30 to 39	M	related		2020-05-04	POSITIVE	RECOVERED	2020-06-15		2020-06-15			RT-PCR
233	LETICIA	AMAZONAS	ARMY	Active-duty military	30 to 39	M	related		2020-05-04	POSITIVE	RECOVERED	2020-05-28		2020-05-28			RT-PCR
234	LETICIA	AMAZONAS	ARMY	Active-duty military	10 to 19	M	related		2020-05-04	POSITIVE	RECOVERED	2020-05-28		2020-05-28			RT-PCR
235	LETICIA	AMAZONAS	ARMY	Active-duty military	10 to 19	M	related		2020-05-04	POSITIVE	RECOVERED	2020-05-28		2020-05-28			RT-PCR
236	LETICIA	AMAZONAS	ARMY	Active-duty military	10 to 19	M	related		2020-05-04	POSITIVE	RECOVERED	2020-06-04		2020-06-04			RT-PCR
237	LETICIA	AMAZONAS	ARMY	Active-duty military	10 to 19	M	related		2020-05-04	POSITIVE	RECOVERED	2020-05-28		2020-05-28			RT-PCR
238	BOGOTA	BOGOTA	ARMY	Active-duty military	30 to 39	M	related		2020-04-30	POSITIVE	RECOVERED	2020-05-22		2020-05-22			RT-PCR
239	BOGOTA	BOGOTA	ARMY	Beneficiary	0 to 9	M	related		2020-04-30	POSITIVE	RECOVERED	2020-05-22		2020-05-22			RT-PCR
240	BOGOTA	BOGOTA	ARMY	Beneficiary	10 to 19	F	related		2020-04-30	POSITIVE	RECOVERED	2020-05-22		2020-05-22			RT-PCR
241	BOGOTA	BOGOTA	ARMY	Beneficiary	10 to 19	F	related		2020-04-30	POSITIVE	RECOVERED	2020-06-02		2020-06-02			RT-PCR
242	SOGAMOSO	BOYACA	ARMY	Retired Personnel	40 to 49	M	related		2020-05-02	POSITIVE	DECEASED		2020-04-30		YES		RT-PCR
243	IPIALES	NARIÑO	ARMY	Beneficiary	30 to 39	F	related		2020-05-03	POSITIVE	RECOVERED	2020-05-24		2020-05-24			RT-PCR
244	IPIALES	NARIÑO	ARMY	Active-duty military	30 to 39	M	related		2020-05-03	POSITIVE	RECOVERED	2020-05-31		2020-05-31	YES		RT-PCR
245	IPIALES	NARIÑO	ARMY	Active-duty military	30 to 39	M	related		2020-05-03	POSITIVE	RECOVERED	2020-06-16		2020-06-16			RT-PCR
246	IPIALES	NARIÑO	ARMY	Active-duty military	20 to 29	M	related		2020-05-03	POSITIVE	RECOVERED	2020-05-23		2020-05-23			RT-PCR
247	IPIALES	NARIÑO	ARMY	Beneficiary	0 to 9	M	related		2020-05-03	POSITIVE	RECOVERED	2020-05-23		2020-05-23			RT-PCR
248	IPIALES	NARIÑO	ARMY	Beneficiary	10 to 19	M	related		2020-05-03	POSITIVE	RECOVERED	2020-05-23		2020-05-23			RT-PCR
249	BOGOTA	BOGOTA	ARMY	Active-duty military	20 to 29	M	related		2020-05-07	POSITIVE	RECOVERED	2020-05-23		2020-05-23			RT-PCR
250	BOGOTA	BOGOTA	ARMY	Beneficiary	70 to 79	M	related		2020-05-07	POSITIVE	RECOVERED	2020-05-29		2020-05-29	YES		RT-PCR
251	CALI	VALLE DEL CAUCA	ARMY	Retired Personnel	30 to 39	M	related		2020-05-07	POSITIVE	RECOVERED	2020-05-22		2020-05-22			RT-PCR
252	LETICIA	AMAZONAS	ARMY	Active-duty military	20 to 29	M	related		2020-05-10	POSITIVE	RECOVERED	2020-06-03		2020-06-03			RT-PCR
253	LETICIA	AMAZONAS	ARMY	Active-duty military	20 to 29	M	related		2020-05-10	POSITIVE	RECOVERED	2020-06-15		2020-06-15			RT-PCR
254	LETICIA	AMAZONAS	ARMY	Active-duty military	20 to 29	M	related		2020-05-10	POSITIVE	RECOVERED	2020-06-15		2020-06-15			RT-PCR
255	LETICIA	AMAZONAS	ARMY	Active-duty military	20 to 29	M	related		2020-05-10	POSITIVE	RECOVERED	2020-06-03		2020-06-03			RT-PCR
256	LETICIA	AMAZONAS	ARMY	Active-duty military	10 to 19	M	related		2020-05-10	POSITIVE	RECOVERED	2020-06-03		2020-06-03			RT-PCR
257	LETICIA	AMAZONAS	ARMY	Active-duty military	10 to 19	M	related		2020-05-10	POSITIVE	RECOVERED	2020-06-03		2020-06-03			RT-PCR
258	LETICIA	AMAZONAS	ARMY	Active-duty military	20 to 29	M	related		2020-05-10	POSITIVE	RECOVERED	2020-06-03		2020-06-03			RT-PCR
259	LETICIA	AMAZONAS	ARMY	Active-duty military	10 to 19	M	related		2020-05-10	POSITIVE	RECOVERED	2020-06-03		2020-06-03			RT-PCR
260	LETICIA	AMAZONAS	ARMY	Active-duty military	20 to 29	M	related		2020-05-10	POSITIVE	RECOVERED	2020-06-25		2020-06-25			RT-PCR
261	LETICIA	AMAZONAS	ARMY	Active-duty military	10 to 19	M	related		2020-05-10	POSITIVE	RECOVERED	2020-06-25		2020-06-25			RT-PCR
262	LETICIA	AMAZONAS	ARMY	Active-duty military	10 to 19	M	related		2020-05-10	POSITIVE	RECOVERED	2020-07-08		2020-07-08			RT-PCR
263	LETICIA	AMAZONAS	ARMY	Active-duty military	10 to 19	M	related		2020-05-10	POSITIVE	RECOVERED	2020-06-03		2020-06-03			RT-PCR
264	LETICIA	AMAZONAS	ARMY	Active-duty military	10 to 19	M	related		2020-05-10	POSITIVE	RECOVERED	2020-06-03		2020-06-03			RT-PCR
265	LETICIA	AMAZONAS	ARMY	Active-duty military	10 to 19	M	related		2020-05-10	POSITIVE	RECOVERED	2020-06-25		2020-06-25			RT-PCR
266	LETICIA	AMAZONAS	ARMY	Active-duty military	20 to 29	M	related		2020-05-10	POSITIVE	RECOVERED	2020-07-08		2020-07-08			RT-PCR
267	LETICIA	AMAZONAS	ARMY	Active-duty military	10 to 19	M	related		2020-05-10	POSITIVE	RECOVERED	2020-07-08		2020-07-08			RT-PCR
268	LETICIA	AMAZONAS	ARMY	Active-duty military	10 to 19	M	related		2020-05-10	POSITIVE	RECOVERED	2020-06-03		2020-06-03			RT-PCR
269	LETICIA	AMAZONAS	ARMY	Active-duty military	20 to 29	M	related		2020-05-10	POSITIVE	RECOVERED	2020-06-03		2020-06-03			RT-PCR
270	LETICIA	AMAZONAS	ARMY	Active-duty military	10 to 19	M	related		2020-05-10	POSITIVE	RECOVERED	2020-07-08		2020-07-08			RT-PCR
271	LETICIA	AMAZONAS	ARMY	Active-duty military	10 to 19	M	related		2020-05-10	POSITIVE	RECOVERED	2020-06-03		2020-06-03			RT-PCR
272	LETICIA	AMAZONAS	ARMY	Active-duty military	10 to 19	M	related		2020-05-10	POSITIVE	RECOVERED	2020-06-03		2020-06-03			RT-PCR
273	LETICIA	AMAZONAS	ARMY	Active-duty military	20 to 29	M	related		2020-05-10	POSITIVE	RECOVERED	2020-06-03		2020-06-03			RT-PCR
274	LETICIA	AMAZONAS	ARMY	Active-duty military	10 to 19	M	related		2020-05-10	POSITIVE	RECOVERED	2020-06-03		2020-06-03			RT-PCR
275	LETICIA	AMAZONAS	ARMY	Active-duty military	10 to 19	M	related		2020-05-10	POSITIVE	RECOVERED	2020-06-25		2020-06-25			RT-PCR
276	LETICIA	AMAZONAS	ARMY	Active-duty military	10 to 19	M	related		2020-05-10	POSITIVE	RECOVERED	2020-06-15		2020-06-15			RT-PCR
277	LETICIA	AMAZONAS	ARMY	Active-duty military	10 to 19	M	related		2020-05-10	POSITIVE	RECOVERED	2020-06-15		2020-06-15			RT-PCR
278	LETICIA	AMAZONAS	ARMY	Active-duty military	10 to 19	M	related		2020-05-10	POSITIVE	RECOVERED	2020-06-04		2020-06-04			RT-PCR
279	LETICIA	AMAZONAS	ARMY	Active-duty military	20 to 29	M	related		2020-05-10	POSITIVE	RECOVERED	2020-06-25		2020-06-25			RT-PCR
280	LETICIA	AMAZONAS	ARMY	Active-duty military	10 to 19	M	related		2020-05-10	POSITIVE	RECOVERED	2020-06-25		2020-06-25			RT-PCR
281	LETICIA	AMAZONAS	ARMY	Active-duty military	10 to 19	M	related		2020-05-10	POSITIVE	RECOVERED	2020-07-29		2020-07-29			RT-PCR
282	LETICIA	AMAZONAS	ARMY	Active-duty military	20 to 29	M	related		2020-05-10	POSITIVE	RECOVERED	2020-06-25		2020-06-25			RT-PCR
283	LETICIA	AMAZONAS	ARMY	Active-duty military	20 to 29	M	related		2020-05-10	POSITIVE	RECOVERED	2020-06-03		2020-06-03			RT-PCR
284	LETICIA	AMAZONAS	ARMY	Active-duty military	10 to 19	M	related		2020-05-10	POSITIVE	RECOVERED	2020-06-03		2020-06-03			RT-PCR
285	LETICIA	AMAZONAS	ARMY	Active-duty military	20 to 29	M	related		2020-05-10	POSITIVE	RECOVERED	2020-06-15		2020-06-15			RT-PCR
286	LETICIA	AMAZONAS	ARMY	Active-duty military	10 to 19	M	related		2020-05-10	POSITIVE	RECOVERED	2020-06-03		2020-06-03			RT-PCR
287	LETICIA	AMAZONAS	ARMY	Active-duty military	20 to 29	M	related		2020-05-10	POSITIVE	RECOVERED	2020-06-03		2020-06-03			RT-PCR
288	LETICIA	AMAZONAS	ARMY	Active-duty military	10 to 19	M	related		2020-05-10	POSITIVE	RECOVERED	2020-06-04		2020-06-04			RT-PCR
289	LETICIA	AMAZONAS	ARMY	Active-duty military	20 to 29	M	related		2020-05-10	POSITIVE	RECOVERED	2020-07-29		2020-07-29			RT-PCR
290	LETICIA	AMAZONAS	ARMY	Active-duty military	20 to 29	M	related		2020-05-10	POSITIVE	RECOVERED	2020-07-08		2020-07-08			RT-PCR
291	LETICIA	AMAZONAS	ARMY	Active-duty military	20 to 29	M	related		2020-05-10	POSITIVE	RECOVERED	2020-06-03		2020-06-03			RT-PCR
292	LETICIA	AMAZONAS	ARMY	Active-duty military	10 to 19	M	related		2020-05-10	POSITIVE	RECOVERED	2020-06-15		2020-06-15			RT-PCR
293	LETICIA	AMAZONAS	ARMY	Active-duty military	20 to 29	M	related		2020-05-10	POSITIVE	RECOVERED	2020-07-08		2020-07-08			RT-PCR
294	LETICIA	AMAZONAS	ARMY	Active-duty military	10 to 19	M	related		2020-05-10	POSITIVE	RECOVERED	2020-06-04		2020-06-04			RT-PCR
295	LETICIA	AMAZONAS	ARMY	Active-duty military	20 to 29	M	related		2020-05-10	POSITIVE	RECOVERED	2020-06-03		2020-06-03			RT-PCR
296	LETICIA	AMAZONAS	ARMY	Active-duty military	10 to 19	M	related		2020-05-10	POSITIVE	RECOVERED	2020-06-03		2020-06-03			RT-PCR
297	LETICIA	AMAZONAS	ARMY	Active-duty military	20 to 29	M	related		2020-05-10	POSITIVE	RECOVERED	2020-06-03		2020-06-03			RT-PCR
298	LETICIA	AMAZONAS	ARMY	Active-duty military	20 to 29	M	related		2020-05-10	POSITIVE	RECOVERED	2020-06-03		2020-06-03			RT-PCR
299	LETICIA	AMAZONAS	ARMY	Active-duty military	40 to 49	M	related		2020-05-10	POSITIVE	RECOVERED	2020-06-04		2020-06-04			RT-PCR
300	LETICIA	AMAZONAS	ARMY	Active-duty military	40 to 49	M	related		2020-05-10	POSITIVE	RECOVERED	2020-07-08		2020-07-08			RT-PCR
301	LETICIA	AMAZONAS	ARMY	Active-duty military	20 to 29	M	related		2020-05-10	POSITIVE	RECOVERED	2020-06-04		2020-06-04			RT-PCR
302	LETICIA	AMAZONAS	ARMY	Active-duty military	10 to 19	M	related		2020-05-10	POSITIVE	RECOVERED	2020-06-04		2020-06-04			RT-PCR
303	LETICIA	AMAZONAS	ARMY	Active-duty military	20 to 29	M	related		2020-05-10	POSITIVE	RECOVERED	2020-07-08		2020-07-08			RT-PCR
304	LETICIA	AMAZONAS	ARMY	Active-duty military	20 to 29	M	related		2020-05-10	POSITIVE	RECOVERED	2020-06-04		2020-06-04			RT-PCR
305	LETICIA	AMAZONAS	ARMY	Active-duty military	20 to 29	M	related		2020-05-10	POSITIVE	RECOVERED	2020-06-04		2020-06-04			RT-PCR
306	LETICIA	AMAZONAS	ARMY	Active-duty military	20 to 29	M	related		2020-05-10	POSITIVE	RECOVERED	2020-06-04		2020-06-04			RT-PCR
307	LETICIA	AMAZONAS	ARMY	Active-duty military	20 to 29	M	related		2020-05-10	POSITIVE	RECOVERED	2020-05-29		2020-05-29			RT-PCR
308	LETICIA	AMAZONAS	ARMY	Active-duty military	20 to 29	F	related		2020-05-10	POSITIVE	RECOVERED	2020-07-08		2020-07-08			RT-PCR
309	LETICIA	AMAZONAS	ARMY	Active-duty military	30 to 39	M	related		2020-05-10	POSITIVE	RECOVERED	2020-05-29		2020-05-29			RT-PCR
310	LETICIA	AMAZONAS	ARMY	Active-duty military	30 to 39	M	related		2020-05-10	POSITIVE	RECOVERED	2020-07-29		2020-07-29			RT-PCR
311	LETICIA	AMAZONAS	ARMY	Active-duty military	30 to 39	M	related		2020-05-10	POSITIVE	RECOVERED	2020-05-29		2020-05-29			RT-PCR
312	LETICIA	AMAZONAS	ARMY	Active-duty military	30 to 39	M	related		2020-05-10	POSITIVE	RECOVERED	2020-05-29		2020-05-29			RT-PCR
313	LETICIA	AMAZONAS	ARMY	Active-duty military	30 to 39	M	related		2020-05-10	POSITIVE	RECOVERED	2020-05-29		2020-05-29			RT-PCR
314	LETICIA	AMAZONAS	ARMY	Active-duty military	40 to 49	M	related		2020-05-10	POSITIVE	RECOVERED	2020-05-29		2020-05-29			RT-PCR
315	LETICIA	AMAZONAS	ARMY	Active-duty military	30 to 39	M	related		2020-05-10	POSITIVE	RECOVERED	2020-06-15		2020-06-15			RT-PCR
316	LETICIA	AMAZONAS	ARMY	Active-duty military	20 to 29	M	related		2020-05-10	POSITIVE	RECOVERED	2020-05-29		2020-05-29			RT-PCR
317	LETICIA	AMAZONAS	ARMY	Active-duty military	30 to 39	M	related		2020-05-10	POSITIVE	RECOVERED	2020-07-08		2020-07-08			RT-PCR
318	LETICIA	AMAZONAS	ARMY	Active-duty military	30 to 39	M	related		2020-05-10	POSITIVE	RECOVERED	2020-07-29		2020-07-29			RT-PCR
319	LETICIA	AMAZONAS	ARMY	Active-duty military	40 to 49	M	related		2020-05-10	POSITIVE	RECOVERED	2020-05-29		2020-05-29			RT-PCR
320	LETICIA	AMAZONAS	ARMY	Active-duty military	30 to 39	M	related		2020-05-10	POSITIVE	RECOVERED	2020-05-29		2020-05-29			RT-PCR
321	LETICIA	AMAZONAS	ARMY	Active-duty military	30 to 39	M	related		2020-05-10	POSITIVE	RECOVERED	2020-05-29		2020-05-29			RT-PCR
322	LETICIA	AMAZONAS	ARMY	Active-duty military	30 to 39	M	related		2020-05-10	POSITIVE	RECOVERED	2020-05-29		2020-05-29			RT-PCR
323	LETICIA	AMAZONAS	ARMY	Active-duty military	30 to 39	M	related		2020-05-10	POSITIVE	RECOVERED	2020-05-29		2020-05-29			RT-PCR
324	LETICIA	AMAZONAS	ARMY	Active-duty military	30 to 39	M	related		2020-05-10	POSITIVE	RECOVERED	2020-06-04		2020-06-04			RT-PCR
325	LETICIA	AMAZONAS	ARMY	Active-duty military	10 to 19	M	related		2020-05-10	POSITIVE	RECOVERED	2020-06-15		2020-06-15			RT-PCR
326	LETICIA	AMAZONAS	ARMY	Active-duty military	20 to 29	M	related		2020-05-10	POSITIVE	RECOVERED	2020-06-03		2020-06-03			RT-PCR
327	LETICIA	AMAZONAS	ARMY	Active-duty military	20 to 29	M	related		2020-05-10	POSITIVE	RECOVERED	2020-06-04		2020-06-04			RT-PCR
328	LETICIA	AMAZONAS	ARMY	Active-duty military	20 to 29	M	related		2020-05-10	POSITIVE	RECOVERED	2020-06-15		2020-06-15			RT-PCR
329	LETICIA	AMAZONAS	ARMY	Active-duty military	10 to 19	M	related		2020-05-10	POSITIVE	RECOVERED	2020-06-04		2020-06-04			RT-PCR
330	LETICIA	AMAZONAS	ARMY	Active-duty military	20 to 29	M	related		2020-05-10	POSITIVE	RECOVERED	2020-06-04		2020-06-04			RT-PCR
331	LETICIA	AMAZONAS	ARMY	Active-duty military	20 to 29	M	related		2020-05-10	POSITIVE	RECOVERED	2020-07-08		2020-07-08			RT-PCR
332	LETICIA	AMAZONAS	ARMY	Active-duty military	10 to 19	M	related		2020-05-10	POSITIVE	RECOVERED	2020-06-04		2020-06-04			RT-PCR
333	LETICIA	AMAZONAS	ARMY	Active-duty military	20 to 29	M	related		2020-05-10	POSITIVE	RECOVERED	2020-06-03		2020-06-03			RT-PCR
334	LETICIA	AMAZONAS	ARMY	Active-duty military	10 to 19	M	related		2020-05-10	POSITIVE	RECOVERED	2020-06-15		2020-06-15			RT-PCR
335	LETICIA	AMAZONAS	ARMY	Active-duty military	30 to 39	M	related		2020-05-10	POSITIVE	RECOVERED	2020-06-04		2020-06-04			RT-PCR
336	LETICIA	AMAZONAS	ARMY	Active-duty military	10 to 19	M	related		2020-05-10	POSITIVE	RECOVERED	2020-06-15		2020-06-15			RT-PCR
337	LETICIA	AMAZONAS	ARMY	Active-duty military	10 to 19	M	related		2020-05-10	POSITIVE	RECOVERED	2020-06-03		2020-06-03			RT-PCR
338	LETICIA	AMAZONAS	ARMY	Active-duty military	10 to 19	M	related		2020-05-10	POSITIVE	RECOVERED	2020-07-08		2020-07-08			RT-PCR
339	LETICIA	AMAZONAS	ARMY	Active-duty military	10 to 19	M	related		2020-05-10	POSITIVE	RECOVERED	2020-06-03		2020-06-03			RT-PCR
340	LETICIA	AMAZONAS	ARMY	Active-duty military	10 to 19	M	related		2020-05-10	POSITIVE	RECOVERED	2020-06-03		2020-06-03			RT-PCR
341	LETICIA	AMAZONAS	ARMY	Active-duty military	10 to 19	M	related		2020-05-10	POSITIVE	RECOVERED	2020-06-15		2020-06-15			RT-PCR
342	LETICIA	AMAZONAS	ARMY	Active-duty military	20 to 29	M	related		2020-05-10	POSITIVE	RECOVERED	2020-06-25		2020-06-25			RT-PCR
343	LETICIA	AMAZONAS	ARMY	Active-duty military	20 to 29	M	related		2020-05-10	POSITIVE	RECOVERED	2020-06-03		2020-06-03			RT-PCR
344	LETICIA	AMAZONAS	ARMY	Active-duty military	20 to 29	M	related		2020-05-10	POSITIVE	RECOVERED	2020-06-04		2020-06-04			RT-PCR
345	LETICIA	AMAZONAS	ARMY	Active-duty military	10 to 19	M	related		2020-05-10	POSITIVE	RECOVERED	2020-06-15		2020-06-15			RT-PCR
346	LETICIA	AMAZONAS	ARMY	Active-duty military	10 to 19	M	related		2020-05-10	POSITIVE	RECOVERED	2020-06-04		2020-06-04			RT-PCR
347	LETICIA	AMAZONAS	ARMY	Active-duty military	10 to 19	M	related		2020-05-10	POSITIVE	RECOVERED	2020-06-04		2020-06-04			RT-PCR
348	LETICIA	AMAZONAS	ARMY	Active-duty military	20 to 29	M	related		2020-05-10	POSITIVE	RECOVERED	2020-07-19		2020-07-19			RT-PCR
349	LETICIA	AMAZONAS	ARMY	Active-duty military	20 to 29	M	related		2020-05-10	POSITIVE	RECOVERED	2020-06-03		2020-06-03			RT-PCR
350	LETICIA	AMAZONAS	ARMY	Active-duty military	10 to 19	M	related		2020-05-10	POSITIVE	RECOVERED	2020-06-03		2020-06-03			RT-PCR
351	LETICIA	AMAZONAS	ARMY	Active-duty military	10 to 19	M	related		2020-05-10	POSITIVE	RECOVERED	2020-06-15		2020-06-15			RT-PCR
352	LETICIA	AMAZONAS	ARMY	Active-duty military	20 to 29	M	related		2020-05-10	POSITIVE	RECOVERED	2020-06-03		2020-06-03			RT-PCR
353	LETICIA	AMAZONAS	ARMY	Active-duty military	10 to 19	M	related		2020-05-10	POSITIVE	RECOVERED	2020-06-03		2020-06-03			RT-PCR
354	LETICIA	AMAZONAS	ARMY	Active-duty military	10 to 19	M	related		2020-05-10	POSITIVE	RECOVERED	2020-06-03		2020-06-03			RT-PCR
355	LETICIA	AMAZONAS	ARMY	Active-duty military	10 to 19	M	related		2020-05-10	POSITIVE	RECOVERED	2020-06-03		2020-06-03			RT-PCR
356	LETICIA	AMAZONAS	ARMY	Active-duty military	10 to 19	M	related		2020-05-10	POSITIVE	RECOVERED	2020-06-03		2020-06-03			RT-PCR
357	LETICIA	AMAZONAS	ARMY	Active-duty military	10 to 19	M	related		2020-05-10	POSITIVE	RECOVERED	2020-06-04		2020-06-04			RT-PCR
358	LETICIA	AMAZONAS	ARMY	Active-duty military	10 to 19	M	related		2020-05-10	POSITIVE	RECOVERED	2020-06-15		2020-06-15			RT-PCR
359	LETICIA	AMAZONAS	ARMY	Active-duty military	10 to 19	M	related		2020-05-10	POSITIVE	RECOVERED	2020-06-25		2020-06-25			RT-PCR
360	LETICIA	AMAZONAS	ARMY	Active-duty military	30 to 39	M	related		2020-05-10	POSITIVE	RECOVERED	2020-06-04		2020-06-04			RT-PCR
361	BOGOTA	BOGOTA	ARMY	Beneficiary	60 to 69	F	related		2020-05-10	POSITIVE	RECOVERED	2020-07-13		2020-07-13	YES		RT-PCR
362	BOGOTA	BOGOTA	ARMY	Beneficiary	50 to 59	F	related		2020-05-10	POSITIVE	RECOVERED	2020-06-28		2020-06-28	YES		RT-PCR
363	CALI	VALLE DEL CAUCA	ARMY	Retired Personnel	30 to 39	M	related		2020-05-08	POSITIVE	RECOVERED	2020-06-15		2020-06-15			RT-PCR
364	LETICIA	AMAZONAS	ARMY	Active-duty military	20 to 29	M	related		2020-05-04	POSITIVE	RECOVERED	2020-05-28		2020-05-28			RT-PCR
365	BOGOTA	BOGOTA	ARMY	Retired Personnel	40 to 49	M	related		2020-05-11	POSITIVE	RECOVERED	2020-06-04		2020-06-04			RT-PCR
366	BOGOTA	BOGOTA	ARMY	Active-duty military	40 to 49	M	related		2020-05-11	POSITIVE	RECOVERED	2020-06-12		2020-06-12	YES		RT-PCR
367	BOGOTA	BOGOTA	ARMY	Beneficiary	40 to 49	F	related		2020-05-11	POSITIVE	RECOVERED	2020-06-05		2020-06-05	YES		RT-PCR
368	CALI	VALLE DEL CAUCA	ARMY	Active-duty military	20 to 29	M	related		2020-05-11	POSITIVE	RECOVERED	2020-06-04		2020-06-04			RT-PCR
369	CALI	VALLE DEL CAUCA	ARMY	Active-duty military	40 to 49	M	related		2020-05-11	POSITIVE	RECOVERED	2020-06-04		2020-06-04			RT-PCR
370	TUMACO	NARIÑO	ARMY	Active-duty military	30 to 39	M	related		2020-05-02	POSITIVE	RECOVERED	2020-05-23		2020-05-23			RT-PCR
371	TUMACO	NARIÑO	ARMY	Active-duty military	30 to 39	M	related		2020-05-02	POSITIVE	RECOVERED	2020-05-23		2020-05-23			RT-PCR
372	TUMACO	NARIÑO	ARMY	Active-duty military	20 to 29	M	related		2020-05-02	POSITIVE	RECOVERED	2020-05-23		2020-05-23			RT-PCR
373	TUMACO	NARIÑO	ARMY	Active-duty military	20 to 29	M	related		2020-05-02	POSITIVE	RECOVERED	2020-05-23		2020-05-23			RT-PCR
374	VILLAVICENCIO	META	ARMY	Retired Personnel	40 to 49	M	related		2020-05-01	POSITIVE	RECOVERED	2020-07-24		2020-07-24			RT-PCR
375	BOGOTA	BOGOTA	ARMY	Beneficiary	0 to 9	M	related		2020-05-12	POSITIVE	RECOVERED	2020-06-04		2020-06-04			RT-PCR
376	BOGOTA	BOGOTA	ARMY	Beneficiary	0 to 9	F	related		2020-05-12	POSITIVE	RECOVERED	2020-06-04		2020-06-04			RT-PCR
377	BOGOTA	BOGOTA	ARMY	Active-duty military	30 to 39	M	related		2020-05-13	POSITIVE	RECOVERED	2020-05-27		2020-05-27			RT-PCR
378	BOGOTA	BOGOTA	ARMY	Retired Personnel	70 to 79	M	related		2020-05-03	POSITIVE	RECOVERED	2020-05-18		2020-05-18			RT-PCR
379	BOGOTA	BOGOTA	ARMY	Civilian	40 to 49	M	related		2020-05-09	POSITIVE	RECOVERED	2020-05-23		2020-05-23			RT-PCR
380	TULUA	VALLE DEL CAUCA	ARMY	Beneficiary	0 to 9	F	related		2020-05-05	POSITIVE	RECOVERED	2020-05-23		2020-05-23			RT-PCR
381	TUMACO	NARIÑO	ARMY	Active-duty military	30 to 39	M	related		2020-05-10	POSITIVE	RECOVERED	2020-07-28		2020-07-28			RT-PCR
382	TUMACO	NARIÑO	ARMY	Active-duty military	30 to 39	M	related		2020-05-10	POSITIVE	RECOVERED	2020-06-08		2020-06-08			RT-PCR
383	TUMACO	NARIÑO	ARMY	Active-duty military	20 to 29	M	related		2020-05-10	POSITIVE	RECOVERED	2020-06-08		2020-06-08			RT-PCR
384	TUMACO	NARIÑO	ARMY	Active-duty military	20 to 29	M	related		2020-05-10	POSITIVE	RECOVERED	2020-06-08		2020-06-08			RT-PCR
385	TUMACO	NARIÑO	ARMY	Active-duty military	20 to 29	M	related		2020-05-10	POSITIVE	RECOVERED	2020-06-08		2020-06-08			RT-PCR
386	TUMACO	NARIÑO	ARMY	Active-duty military	20 to 29	M	related		2020-05-10	POSITIVE	RECOVERED	2020-06-08		2020-06-08			RT-PCR
387	TUMACO	NARIÑO	ARMY	Active-duty military	40 to 49	M	related		2020-05-10	POSITIVE	RECOVERED	2020-06-08		2020-06-08			RT-PCR
388	TUMACO	NARIÑO	ARMY	Active-duty military	30 to 39	M	related		2020-05-10	POSITIVE	RECOVERED	2020-06-08		2020-06-08			RT-PCR
389	TUMACO	NARIÑO	ARMY	Active-duty military	30 to 39	M	related		2020-05-10	POSITIVE	RECOVERED	2020-06-08		2020-06-08			RT-PCR
390	TUMACO	NARIÑO	ARMY	Active-duty military	30 to 39	M	related		2020-05-10	POSITIVE	RECOVERED	2020-06-08		2020-06-08			RT-PCR
391	TUMACO	NARIÑO	ARMY	Active-duty military	20 to 29	M	related		2020-05-10	POSITIVE	RECOVERED	2020-06-08		2020-06-08			RT-PCR
392	TUMACO	NARIÑO	ARMY	Active-duty military	30 to 39	M	related		2020-05-10	POSITIVE	RECOVERED	2020-06-08		2020-06-08			RT-PCR
393	TUMACO	NARIÑO	ARMY	Active-duty military	20 to 29	M	related		2020-05-10	POSITIVE	RECOVERED	2020-06-08		2020-06-08			RT-PCR
394	TUMACO	NARIÑO	ARMY	Active-duty military	30 to 39	M	related		2020-05-10	POSITIVE	RECOVERED	2020-06-08		2020-06-08			RT-PCR
395	TUMACO	NARIÑO	ARMY	Active-duty military	20 to 29	M	related		2020-05-10	POSITIVE	RECOVERED	2020-06-08		2020-06-08			RT-PCR
396	TUMACO	NARIÑO	ARMY	Active-duty military	20 to 29	M	related		2020-05-10	POSITIVE	RECOVERED	2020-06-08		2020-06-08			RT-PCR
397	TUMACO	NARIÑO	ARMY	Active-duty military	30 to 39	M	related		2020-05-10	POSITIVE	RECOVERED	2020-06-08		2020-06-08			RT-PCR
398	TUMACO	NARIÑO	ARMY	Active-duty military	30 to 39	M	related		2020-05-10	POSITIVE	RECOVERED	2020-06-30		2020-06-30			RT-PCR
399	TUMACO	NARIÑO	ARMY	Active-duty military	20 to 29	M	related		2020-05-10	POSITIVE	RECOVERED	2020-07-26		2020-07-26			RT-PCR
400	PEREIRA	RISARALDA	NAVY	Beneficiary	30 to 39	M	related		2020-05-12	POSITIVE	RECOVERED	2020-07-24		2020-07-24			RT-PCR
401	BOGOTA	BOGOTA	ARMY	Active-duty military	40 to 49	M	related		2020-05-13	POSITIVE	RECOVERED	2020-06-02		2020-06-02			RT-PCR
402	NILO	CUNDINAMARCA	ARMY	Active-duty military	30 to 39	M	related		2020-05-13	POSITIVE	RECOVERED	2020-05-28		2020-05-28			RT-PCR
403	CALI	VALLE DEL CAUCA	ARMY	Active-duty military	20 to 29	M	related		2020-05-13	POSITIVE	RECOVERED	2020-06-10		2020-06-10			RT-PCR
404	CALI	VALLE DEL CAUCA	ARMY	Active-duty military	20 to 29	M	related		2020-05-13	POSITIVE	RECOVERED	2020-06-10		2020-06-10			RT-PCR
405	CALI	VALLE DEL CAUCA	ARMY	Active-duty military	20 to 29	M	related		2020-05-13	POSITIVE	RECOVERED	2020-06-10		2020-06-10			RT-PCR
406	BOGOTA	BOGOTA	ARMY	Active-duty military	40 to 49	M	related		2020-05-14	POSITIVE	RECOVERED	2020-05-30		2020-05-30	YES		RT-PCR
407	BARRANQUILLA	ATLANTICO	ARMY	Beneficiary	10 to 19	F	related		2020-05-08	POSITIVE	RECOVERED	2020-06-01		2020-06-01			RT-PCR
408	BARRANQUILLA	ATLANTICO	ARMY	Beneficiary	10 to 19	M	related		2020-05-08	POSITIVE	RECOVERED	2020-07-28		2020-07-28			RT-PCR
409	BARRANQUILLA	ATLANTICO	ARMY	Beneficiary	30 to 39	F	related		2020-05-08	POSITIVE	RECOVERED	2020-07-24		2020-07-24			RT-PCR
410	BOGOTA	BOGOTA	ARMY	Beneficiary	10 to 19	M	related		2020-05-14	POSITIVE	RECOVERED	2020-07-19		2020-07-19			RT-PCR
411	CALI	VALLE DEL CAUCA	ARMY	Active-duty military	20 to 29	M	related		2020-05-13	POSITIVE	RECOVERED	2020-06-21		2020-06-21			RT-PCR
412	BUENAVENTURA	VALLE DEL CAUCA	ARMY	Active-duty military	20 to 29	M	related		2020-05-13	POSITIVE	RECOVERED	2020-07-29		2020-07-29			RT-PCR
413	BUENAVENTURA	VALLE DEL CAUCA	ARMY	Active-duty military	10 to 19	M	related		2020-05-13	POSITIVE	RECOVERED	2020-07-29		2020-07-29			RT-PCR
414	BUENAVENTURA	VALLE DEL CAUCA	ARMY	Active-duty military	10 to 19	M	related		2020-05-13	POSITIVE	RECOVERED	2020-07-29		2020-07-29			RT-PCR
415	BUENAVENTURA	VALLE DEL CAUCA	ARMY	Active-duty military	20 to 29	M	related		2020-05-15	POSITIVE	RECOVERED	2020-06-13		2020-06-13			RT-PCR
416	BUENAVENTURA	VALLE DEL CAUCA	ARMY	Active-duty military	20 to 29	M	related		2020-05-13	POSITIVE	RECOVERED	2020-07-29		2020-07-29			RT-PCR
417	BOGOTA	BOGOTA	ARMY	Retired Personnel	40 to 49	M	related		2020-05-15	POSITIVE	RECOVERED	2020-07-09		2020-07-09			RT-PCR
418	BOGOTA	BOGOTA	ARMY	Retired Personnel	50 to 59	M	related		2020-05-15	POSITIVE	RECOVERED	2020-06-28		2020-06-28	YES		RT-PCR
419	BOGOTA	BOGOTA	ARMY	Active-duty military	30 to 39	M	related		2020-05-15	POSITIVE	RECOVERED	2020-05-30		2020-05-30			RT-PCR
420	LETICIA	AMAZONAS	ARMY	Active-duty military	20 to 29	M	related		2020-05-14	POSITIVE	RECOVERED	2020-06-15		2020-06-15			RT-PCR
421	LETICIA	AMAZONAS	ARMY	Active-duty military	20 to 29	M	related		2020-05-14	POSITIVE	RECOVERED	2020-06-15		2020-06-15			RT-PCR
422	LETICIA	AMAZONAS	ARMY	Active-duty military	10 to 19	M	related		2020-05-14	POSITIVE	RECOVERED	2020-06-15		2020-06-15			RT-PCR
423	LETICIA	AMAZONAS	ARMY	Active-duty military	20 to 29	M	related		2020-05-14	POSITIVE	RECOVERED	2020-07-08		2020-07-08			RT-PCR
424	LETICIA	AMAZONAS	ARMY	Active-duty military	10 to 19	M	related		2020-05-14	POSITIVE	RECOVERED	2020-07-08		2020-07-08			RT-PCR
425	LETICIA	AMAZONAS	ARMY	Active-duty military	10 to 19	M	related		2020-05-14	POSITIVE	RECOVERED	2020-07-08		2020-07-08			RT-PCR
426	LETICIA	AMAZONAS	ARMY	Active-duty military	10 to 19	M	related		2020-05-14	POSITIVE	RECOVERED	2020-07-08		2020-07-08			RT-PCR
427	LETICIA	AMAZONAS	ARMY	Active-duty military	10 to 19	M	related		2020-05-14	POSITIVE	RECOVERED	2020-07-08		2020-07-08			RT-PCR
428	LETICIA	AMAZONAS	ARMY	Active-duty military	10 to 19	M	related		2020-05-14	POSITIVE	RECOVERED	2020-06-15		2020-06-15			RT-PCR
429	LETICIA	AMAZONAS	ARMY	Active-duty military	20 to 29	M	related		2020-05-14	POSITIVE	RECOVERED	2020-06-15		2020-06-15			RT-PCR
430	LETICIA	AMAZONAS	ARMY	Active-duty military	10 to 19	M	related		2020-05-14	POSITIVE	RECOVERED	2020-07-08		2020-07-08			RT-PCR
431	LETICIA	AMAZONAS	ARMY	Active-duty military	10 to 19	M	related		2020-05-14	POSITIVE	RECOVERED	2020-07-08		2020-07-08			RT-PCR
432	LETICIA	AMAZONAS	ARMY	Active-duty military	10 to 19	M	related		2020-05-14	POSITIVE	RECOVERED	2020-06-15		2020-06-15			RT-PCR
433	LETICIA	AMAZONAS	ARMY	Active-duty military	20 to 29	M	related		2020-05-14	POSITIVE	RECOVERED	2020-06-15		2020-06-15			RT-PCR
434	LETICIA	AMAZONAS	ARMY	Active-duty military	10 to 19	M	related		2020-05-14	POSITIVE	RECOVERED	2020-07-08		2020-07-08			RT-PCR
435	LETICIA	AMAZONAS	ARMY	Active-duty military	10 to 19	M	related		2020-05-14	POSITIVE	RECOVERED	2020-06-15		2020-06-15			RT-PCR
436	LETICIA	AMAZONAS	ARMY	Active-duty military	10 to 19	M	related		2020-05-14	POSITIVE	RECOVERED	2020-06-15		2020-06-15			RT-PCR
437	LETICIA	AMAZONAS	ARMY	Active-duty military	10 to 19	M	related		2020-05-14	POSITIVE	RECOVERED	2020-06-15		2020-06-15			RT-PCR
438	LETICIA	AMAZONAS	ARMY	Active-duty military	10 to 19	M	related		2020-05-14	POSITIVE	RECOVERED	2020-06-15		2020-06-15			RT-PCR
439	LETICIA	AMAZONAS	ARMY	Active-duty military	10 to 19	M	related		2020-05-14	POSITIVE	RECOVERED	2020-06-15		2020-06-15			RT-PCR
440	LETICIA	AMAZONAS	ARMY	Active-duty military	10 to 19	M	related		2020-05-14	POSITIVE	RECOVERED	2020-06-15		2020-06-15			RT-PCR
441	LETICIA	AMAZONAS	ARMY	Active-duty military	20 to 29	M	related		2020-05-14	POSITIVE	RECOVERED	2020-06-15		2020-06-15			RT-PCR
442	LETICIA	AMAZONAS	ARMY	Active-duty military	20 to 29	M	related		2020-05-14	POSITIVE	RECOVERED	2020-07-08		2020-07-08			RT-PCR
443	LETICIA	AMAZONAS	ARMY	Active-duty military	10 to 19	M	related		2020-05-14	POSITIVE	RECOVERED	2020-07-08		2020-07-08			RT-PCR
444	LETICIA	AMAZONAS	ARMY	Active-duty military	10 to 19	M	related		2020-05-14	POSITIVE	RECOVERED	2020-06-15		2020-06-15			RT-PCR
445	LETICIA	AMAZONAS	ARMY	Active-duty military	10 to 19	M	related		2020-05-14	POSITIVE	RECOVERED	2020-06-15		2020-06-15			RT-PCR
446	LETICIA	AMAZONAS	ARMY	Active-duty military	10 to 19	M	related		2020-05-14	POSITIVE	RECOVERED	2020-07-08		2020-07-08			RT-PCR
447	LETICIA	AMAZONAS	ARMY	Active-duty military	20 to 29	M	related		2020-05-14	POSITIVE	RECOVERED	2020-07-08		2020-07-08			RT-PCR
448	LETICIA	AMAZONAS	ARMY	Active-duty military	10 to 19	M	related		2020-05-14	POSITIVE	RECOVERED	2020-06-15		2020-06-15			RT-PCR
449	LETICIA	AMAZONAS	ARMY	Active-duty military	10 to 19	M	related		2020-05-14	POSITIVE	RECOVERED	2020-06-15		2020-06-15			RT-PCR
450	LETICIA	AMAZONAS	ARMY	Active-duty military	20 to 29	M	related		2020-05-14	POSITIVE	RECOVERED	2020-07-08		2020-07-08			RT-PCR
451	LETICIA	AMAZONAS	ARMY	Active-duty military	20 to 29	M	related		2020-05-14	POSITIVE	RECOVERED	2020-06-15		2020-06-15			RT-PCR
452	LETICIA	AMAZONAS	ARMY	Active-duty military	10 to 19	M	related		2020-05-14	POSITIVE	RECOVERED	2020-06-15		2020-06-15			RT-PCR
453	LETICIA	AMAZONAS	ARMY	Active-duty military	10 to 19	M	related		2020-05-14	POSITIVE	RECOVERED	2020-06-15		2020-06-15			RT-PCR
454	LETICIA	AMAZONAS	ARMY	Active-duty military	10 to 19	M	related		2020-05-14	POSITIVE	RECOVERED	2020-07-08		2020-07-08			RT-PCR
455	LETICIA	AMAZONAS	ARMY	Active-duty military	20 to 29	M	related		2020-05-14	POSITIVE	RECOVERED	2020-06-15		2020-06-15			RT-PCR
456	LETICIA	AMAZONAS	ARMY	Active-duty military	20 to 29	M	related		2020-05-14	POSITIVE	RECOVERED	2020-06-15		2020-06-15			RT-PCR
457	LETICIA	AMAZONAS	ARMY	Active-duty military	20 to 29	M	related		2020-05-14	POSITIVE	RECOVERED	2020-06-15		2020-06-15			RT-PCR
458	LETICIA	AMAZONAS	ARMY	Active-duty military	20 to 29	M	related		2020-05-14	POSITIVE	RECOVERED	2020-06-15		2020-06-15			RT-PCR
459	LETICIA	AMAZONAS	ARMY	Active-duty military	10 to 19	M	related		2020-05-14	POSITIVE	RECOVERED	2020-06-15		2020-06-15			RT-PCR
460	LETICIA	AMAZONAS	ARMY	Active-duty military	30 to 39	M	related		2020-05-14	POSITIVE	RECOVERED	2020-06-15		2020-06-15			RT-PCR
461	LETICIA	AMAZONAS	ARMY	Active-duty military	20 to 29	M	related		2020-05-14	POSITIVE	RECOVERED	2020-06-15		2020-06-15			RT-PCR
462	LETICIA	AMAZONAS	ARMY	Active-duty military	10 to 19	M	related		2020-05-14	POSITIVE	RECOVERED	2020-06-15		2020-06-15			RT-PCR
463	LETICIA	AMAZONAS	ARMY	Active-duty military	20 to 29	M	related		2020-05-14	POSITIVE	RECOVERED	2020-07-08		2020-07-08			RT-PCR
464	LETICIA	AMAZONAS	ARMY	Active-duty military	30 to 39	M	related		2020-05-14	POSITIVE	RECOVERED	2020-07-08		2020-07-08			RT-PCR
465	LETICIA	AMAZONAS	ARMY	Active-duty military	10 to 19	M	related		2020-05-14	POSITIVE	RECOVERED	2020-06-15		2020-06-15			RT-PCR
466	LETICIA	AMAZONAS	ARMY	Active-duty military	30 to 39	M	related		2020-05-14	POSITIVE	RECOVERED	2020-06-15		2020-06-15			RT-PCR
467	LETICIA	AMAZONAS	ARMY	Active-duty military	10 to 19	M	related		2020-05-14	POSITIVE	RECOVERED	2020-07-08		2020-07-08			RT-PCR
468	LETICIA	AMAZONAS	ARMY	Active-duty military	10 to 19	M	related		2020-05-14	POSITIVE	RECOVERED	2020-06-15		2020-06-15			RT-PCR
469	LETICIA	AMAZONAS	ARMY	Active-duty military	20 to 29	M	related		2020-05-14	POSITIVE	RECOVERED	2020-07-08		2020-07-08			RT-PCR
470	LETICIA	AMAZONAS	ARMY	Active-duty military	10 to 19	M	related		2020-05-14	POSITIVE	RECOVERED	2020-06-15		2020-06-15			RT-PCR
471	LETICIA	AMAZONAS	ARMY	Active-duty military	10 to 19	M	related		2020-05-14	POSITIVE	RECOVERED	2020-07-08		2020-07-08			RT-PCR
472	LETICIA	AMAZONAS	ARMY	Active-duty military	20 to 29	M	related		2020-05-14	POSITIVE	RECOVERED	2020-06-15		2020-06-15			RT-PCR
473	LETICIA	AMAZONAS	ARMY	Active-duty military	20 to 29	M	related		2020-05-14	POSITIVE	RECOVERED	2020-07-08		2020-07-08			RT-PCR
474	LETICIA	AMAZONAS	ARMY	Active-duty military	10 to 19	M	related		2020-05-14	POSITIVE	RECOVERED	2020-06-15		2020-06-15			RT-PCR
475	LETICIA	AMAZONAS	ARMY	Active-duty military	10 to 19	M	related		2020-05-14	POSITIVE	RECOVERED	2020-07-08		2020-07-08			RT-PCR
476	LETICIA	AMAZONAS	ARMY	Active-duty military	30 to 39	M	related		2020-05-14	POSITIVE	RECOVERED	2020-07-08		2020-07-08			RT-PCR
477	LETICIA	AMAZONAS	ARMY	Active-duty military	20 to 29	M	related		2020-05-14	POSITIVE	RECOVERED	2020-07-08		2020-07-08			RT-PCR
478	LETICIA	AMAZONAS	ARMY	Active-duty military	20 to 29	M	related		2020-05-14	POSITIVE	RECOVERED	2020-07-08		2020-07-08			RT-PCR
479	LETICIA	AMAZONAS	ARMY	Active-duty military	10 to 19	M	related		2020-05-14	POSITIVE	RECOVERED	2020-06-15		2020-06-15			RT-PCR
480	LETICIA	AMAZONAS	ARMY	Active-duty military	10 to 19	M	related		2020-05-14	POSITIVE	RECOVERED	2020-06-15		2020-06-15			RT-PCR
481	LETICIA	AMAZONAS	ARMY	Active-duty military	20 to 29	M	related		2020-05-14	POSITIVE	RECOVERED	2020-06-15		2020-06-15			RT-PCR
482	LETICIA	AMAZONAS	ARMY	Active-duty military	20 to 29	M	related		2020-05-14	POSITIVE	RECOVERED	2020-07-08		2020-07-08			RT-PCR
483	LETICIA	AMAZONAS	ARMY	Active-duty military	10 to 19	M	related		2020-05-14	POSITIVE	RECOVERED	2020-07-08		2020-07-08			RT-PCR
484	LETICIA	AMAZONAS	ARMY	Active-duty military	30 to 39	M	related		2020-05-14	POSITIVE	RECOVERED	2020-07-08		2020-07-08			RT-PCR
485	LETICIA	AMAZONAS	ARMY	Active-duty military	20 to 29	M	related		2020-05-14	POSITIVE	RECOVERED	2020-07-08		2020-07-08			RT-PCR
486	LETICIA	AMAZONAS	ARMY	Active-duty military	20 to 29	M	related		2020-05-14	POSITIVE	RECOVERED	2020-07-08		2020-07-08			RT-PCR
487	LETICIA	AMAZONAS	ARMY	Active-duty military	20 to 29	M	related		2020-05-14	POSITIVE	RECOVERED	2020-07-08		2020-07-08			RT-PCR
488	LETICIA	AMAZONAS	ARMY	Active-duty military	20 to 29	M	related		2020-05-14	POSITIVE	RECOVERED	2020-06-15		2020-06-15			RT-PCR
489	LETICIA	AMAZONAS	ARMY	Active-duty military	10 to 19	M	related		2020-05-14	POSITIVE	RECOVERED	2020-07-08		2020-07-08			RT-PCR
490	LETICIA	AMAZONAS	ARMY	Active-duty military	10 to 19	M	related		2020-05-14	POSITIVE	RECOVERED	2020-06-15		2020-06-15			RT-PCR
491	LETICIA	AMAZONAS	ARMY	Active-duty military	10 to 19	M	related		2020-05-14	POSITIVE	RECOVERED	2020-07-08		2020-07-08			RT-PCR
492	LETICIA	AMAZONAS	ARMY	Active-duty military	10 to 19	M	related		2020-05-14	POSITIVE	RECOVERED	2020-06-15		2020-06-15			RT-PCR
493	LETICIA	AMAZONAS	ARMY	Active-duty military	10 to 19	M	related		2020-05-14	POSITIVE	RECOVERED	2020-06-15		2020-06-15			RT-PCR
494	LETICIA	AMAZONAS	ARMY	Active-duty military	10 to 19	M	related		2020-05-14	POSITIVE	RECOVERED	2020-06-15		2020-06-15			RT-PCR
495	LETICIA	AMAZONAS	ARMY	Active-duty military	20 to 29	M	related		2020-05-14	POSITIVE	RECOVERED	2020-06-15		2020-06-15			RT-PCR
496	LETICIA	AMAZONAS	ARMY	Active-duty military	10 to 19	M	related		2020-05-14	POSITIVE	RECOVERED	2020-07-08		2020-07-08			RT-PCR
497	LETICIA	AMAZONAS	ARMY	Active-duty military	10 to 19	M	related		2020-05-14	POSITIVE	RECOVERED	2020-07-08		2020-07-08			RT-PCR
498	LETICIA	AMAZONAS	ARMY	Active-duty military	20 to 29	M	related		2020-05-14	POSITIVE	RECOVERED	2020-06-15		2020-06-15			RT-PCR
499	LETICIA	AMAZONAS	ARMY	Active-duty military	20 to 29	M	related		2020-05-14	POSITIVE	RECOVERED	2020-07-08		2020-07-08			RT-PCR
500	LETICIA	AMAZONAS	ARMY	Active-duty military	20 to 29	M	related		2020-05-14	POSITIVE	RECOVERED	2020-06-15		2020-06-15			RT-PCR
501	LETICIA	AMAZONAS	ARMY	Active-duty military	20 to 29	M	related		2020-05-14	POSITIVE	RECOVERED	2020-06-15		2020-06-15			RT-PCR
502	LETICIA	AMAZONAS	ARMY	Active-duty military	10 to 19	M	related		2020-05-14	POSITIVE	RECOVERED	2020-06-15		2020-06-15			RT-PCR
503	LETICIA	AMAZONAS	ARMY	Active-duty military	10 to 19	M	related		2020-05-14	POSITIVE	RECOVERED	2020-06-15		2020-06-15			RT-PCR
504	LETICIA	AMAZONAS	ARMY	Active-duty military	20 to 29	M	related		2020-05-14	POSITIVE	RECOVERED	2020-06-15		2020-06-15			RT-PCR
505	LETICIA	AMAZONAS	ARMY	Active-duty military	30 to 39	M	related		2020-05-14	POSITIVE	RECOVERED	2020-07-08		2020-07-08			RT-PCR
506	BOGOTA	BOGOTA	ARMY	Beneficiary	60 to 69	F	related		2020-05-15	POSITIVE	RECOVERED	2020-07-09		2020-07-09			RT-PCR
507	ITSMINA	CHOCO	ARMY	Active-duty military	20 to 29	M	related		2020-05-12	POSITIVE	RECOVERED	2020-05-29		2020-05-29			RT-PCR
508	BOGOTA	BOGOTA	ARMY	Retired Personnel	30 to 39	M	related		2020-05-18	POSITIVE	RECOVERED	2020-06-28		2020-06-28	YES		RT-PCR
509	TUMACO	NARIÑO	ARMY	Beneficiary	80 to 89	M	related		2020-05-09	POSITIVE	RECOVERED	2020-08-10		2020-08-10			RT-PCR
510	BOGOTA	BOGOTA	ARMY	Retired Personnel	40 to 49	M	related		2020-05-11	POSITIVE	RECOVERED	2020-05-28		2020-05-28			RT-PCR
511	CIENAGA	MAGDALENA	ARMY	Active-duty military	40 to 49	M	related		2020-05-14	POSITIVE	RECOVERED	2020-06-07		2020-06-07			RT-PCR
512	BOGOTA	BOGOTA	ARMY	Beneficiary	0 to 9	M	related		2020-05-18	POSITIVE	RECOVERED	2020-06-12		2020-06-12			RT-PCR
513	BOGOTA	BOGOTA	ARMY	Beneficiary	10 to 19	F	related		2020-05-18	POSITIVE	RECOVERED	2020-06-12		2020-06-12			RT-PCR
514	BOGOTA	BOGOTA	ARMY	Beneficiary	30 to 39	F	related		2020-05-18	POSITIVE	RECOVERED	2020-06-12		2020-06-12			RT-PCR
515	BOGOTA	BOGOTA	ARMY	Retired Personnel	30 to 39	M	related		2020-05-18	POSITIVE	RECOVERED	2020-06-28		2020-06-28			RT-PCR
516	NILO	CUNDINAMARCA	ARMY	Active-duty military	20 to 29	M	related		2020-05-17	POSITIVE	RECOVERED	2020-07-31		2020-07-31			RT-PCR
517	CALI	VALLE DEL CAUCA	ARMY	Active-duty military	10 to 19	M	related		2020-05-18	POSITIVE	RECOVERED	2020-06-15		2020-06-15			RT-PCR
518	BOGOTA	BOGOTA	ARMY	Active-duty military	40 to 49	M	related		2020-05-19	POSITIVE	RECOVERED	2020-06-10		2020-06-10			RT-PCR
519	BOGOTA	BOGOTA	ARMY	Active-duty military	30 to 39	M	related		2020-05-19	POSITIVE	RECOVERED	2020-06-10		2020-06-10			RT-PCR
520	BOGOTA	BOGOTA	ARMY	Active-duty military	30 to 39	M	related		2020-05-19	POSITIVE	RECOVERED	2020-06-11		2020-06-11			RT-PCR
521	BOGOTA	BOGOTA	ARMY	Active-duty military	30 to 39	M	related		2020-05-19	POSITIVE	RECOVERED	2020-07-03		2020-07-03			RT-PCR
522	BOGOTA	BOGOTA	ARMY	Active-duty military	30 to 39	M	related		2020-05-19	POSITIVE	RECOVERED	2020-06-11		2020-06-11			RT-PCR
523	BOGOTA	BOGOTA	ARMY	Active-duty military	20 to 29	F	related		2020-05-19	POSITIVE	RECOVERED	2020-06-24		2020-06-24			RT-PCR
524	BOGOTA	BOGOTA	ARMY	Active-duty military	30 to 39	M	related		2020-05-19	POSITIVE	RECOVERED	2020-06-09		2020-06-09			RT-PCR
525	BOGOTA	BOGOTA	ARMY	Active-duty military	30 to 39	M	related		2020-05-19	POSITIVE	RECOVERED	2020-06-11		2020-06-11			RT-PCR
526	BOGOTA	BOGOTA	ARMY	Active-duty military	20 to 29	M	related		2020-05-19	POSITIVE	RECOVERED	2020-06-11		2020-06-11			RT-PCR
527	BOGOTA	BOGOTA	ARMY	Active-duty military	20 to 29	M	related		2020-05-19	POSITIVE	RECOVERED	2020-06-11		2020-06-11			RT-PCR
528	BOGOTA	BOGOTA	ARMY	Beneficiary	30 to 39	M	related		2020-05-19	POSITIVE	RECOVERED	2020-06-10		2020-06-10			RT-PCR
529	BOGOTA	BOGOTA	ARMY	Active-duty military	30 to 39	M	related		2020-05-19	POSITIVE	RECOVERED	2020-06-01		2020-06-01	YES		RT-PCR
530	BOGOTA	BOGOTA	ARMY	Active-duty military	30 to 39	M	related		2020-05-19	POSITIVE	RECOVERED	2020-06-11		2020-06-11			RT-PCR
531	BOGOTA	BOGOTA	ARMY	Active-duty military	30 to 39	M	related		2020-05-19	POSITIVE	RECOVERED	2020-06-11		2020-06-11			RT-PCR
532	BOGOTA	BOGOTA	ARMY	Retired Personnel	60 to 69	M	related		2020-05-19	POSITIVE	RECOVERED	2020-06-30		2020-06-30			RT-PCR
533	BOGOTA	BOGOTA	ARMY	Retired Personnel	50 to 59	M	related		2020-05-19	POSITIVE	RECOVERED	2020-06-12		2020-06-12	YES		RT-PCR
534	ALGECIRAS	HUILA	ARMY	Active-duty military	30 to 39	M	related		2020-05-15	POSITIVE	RECOVERED	2020-05-27		2020-05-27			RT-PCR
535	NEIVA	HUILA	ARMY	Active-duty military	40 to 49	M	related		2020-05-15	POSITIVE	RECOVERED	2020-05-31		2020-05-31			RT-PCR
536	CARTAGENA DE INDIAS	BOLIVAR	ARMY	Active-duty military	30 to 39	M	related		2020-05-16	POSITIVE	RECOVERED	2020-06-08		2020-06-08			RT-PCR
537	BOGOTA	BOGOTA	ARMY	Beneficiary	50 to 59	F	related		2020-05-19	POSITIVE	RECOVERED	2020-06-28		2020-06-28			RT-PCR
538	BOGOTA	BOGOTA	ARMY	Retired Personnel	20 to 29	M	related		2020-05-19	POSITIVE	RECOVERED	2020-06-30		2020-06-30			RT-PCR
539	BOGOTA	BOGOTA	ARMY	Active-duty military	30 to 39	M	related		2020-05-20	POSITIVE	RECOVERED	2020-06-11		2020-06-11			RT-PCR
540	BOGOTA	BOGOTA	ARMY	Active-duty military	30 to 39	M	related		2020-05-20	POSITIVE	RECOVERED	2020-06-11		2020-06-11			RT-PCR
541	BOGOTA	BOGOTA	ARMY	Active-duty military	20 to 29	M	related		2020-05-20	POSITIVE	RECOVERED	2020-06-11		2020-06-11			RT-PCR
542	BOGOTA	BOGOTA	ARMY	Active-duty military	20 to 29	M	related		2020-05-20	POSITIVE	RECOVERED	2020-06-09		2020-06-09			RT-PCR
543	BOGOTA	BOGOTA	ARMY	Active-duty military	20 to 29	M	related		2020-05-20	POSITIVE	RECOVERED	2020-06-11		2020-06-11			RT-PCR
544	BOGOTA	BOGOTA	ARMY	Active-duty military	20 to 29	M	related		2020-05-20	POSITIVE	RECOVERED	2020-06-11		2020-06-11			RT-PCR
545	BOGOTA	BOGOTA	ARMY	Active-duty military	10 to 19	M	related		2020-05-20	POSITIVE	RECOVERED	2020-06-30		2020-06-30			RT-PCR
546	BOGOTA	BOGOTA	ARMY	Active-duty military	20 to 29	M	related		2020-05-20	POSITIVE	RECOVERED	2020-07-18		2020-07-18			RT-PCR
547	BOGOTA	BOGOTA	ARMY	Active-duty military	10 to 19	M	related		2020-05-20	POSITIVE	RECOVERED	2020-06-11		2020-06-11			RT-PCR
548	BOGOTA	BOGOTA	ARMY	Active-duty military	20 to 29	M	related		2020-05-20	POSITIVE	RECOVERED	2020-06-30		2020-06-30			RT-PCR
549	BOGOTA	BOGOTA	ARMY	Active-duty military	30 to 39	M	related		2020-05-20	POSITIVE	RECOVERED	2020-06-11		2020-06-11			RT-PCR
550	BOGOTA	BOGOTA	ARMY	Active-duty military	30 to 39	M	related		2020-05-20	POSITIVE	RECOVERED	2020-06-11		2020-06-11			RT-PCR
551	BOGOTA	BOGOTA	ARMY	Active-duty military	30 to 39	M	related		2020-05-20	POSITIVE	RECOVERED	2020-06-11		2020-06-11			RT-PCR
552	BOGOTA	BOGOTA	ARMY	Active-duty military	20 to 29	M	related		2020-05-20	POSITIVE	RECOVERED	2020-06-11		2020-06-11			RT-PCR
553	BOGOTA	BOGOTA	ARMY	Active-duty military	30 to 39	M	related		2020-05-20	POSITIVE	RECOVERED	2020-07-18		2020-07-18			RT-PCR
554	BOGOTA	BOGOTA	ARMY	Active-duty military	10 to 19	M	related		2020-05-20	POSITIVE	RECOVERED	2020-06-11		2020-06-11			RT-PCR
555	BOGOTA	BOGOTA	ARMY	Active-duty military	30 to 39	M	related		2020-05-20	POSITIVE	RECOVERED	2020-06-30		2020-06-30			RT-PCR
556	CALI	VALLE DEL CAUCA	ARMY	Active-duty military	20 to 29	M	related		2020-05-21	POSITIVE	RECOVERED	2020-06-15		2020-06-15			RT-PCR
557	CALI	VALLE DEL CAUCA	ARMY	Active-duty military	20 to 29	M	related		2020-05-21	POSITIVE	RECOVERED	2020-06-15		2020-06-15			RT-PCR
558	BOGOTA	BOGOTA	ARMY	Active-duty military	20 to 29	M	related		2020-05-22	POSITIVE	RECOVERED	2020-07-01		2020-07-01			RT-PCR
559	BOGOTA	BOGOTA	ARMY	Beneficiary	20 to 29	M	related		2020-05-22	POSITIVE	RECOVERED	2020-07-19		2020-07-19			RT-PCR
560	BOGOTA	BOGOTA	ARMY	Active-duty military	20 to 29	M	related		2020-05-23	POSITIVE	RECOVERED	2020-06-11		2020-06-11			RT-PCR
561	GUALTAL	NARIÑO	ARMY	Active-duty military	30 to 39	M	related		2020-05-21	POSITIVE	RECOVERED	2020-06-13		2020-06-13			RT-PCR
562	GUALTAL	NARIÑO	ARMY	Active-duty military	20 to 29	M	related		2020-05-21	POSITIVE	RECOVERED	2020-06-13		2020-06-13			RT-PCR
563	TUMACO	NARIÑO	ARMY	Active-duty military	30 to 39	M	related		2020-05-21	POSITIVE	RECOVERED	2020-07-14		2020-07-14			RT-PCR
564	GUALTAL	NARIÑO	ARMY	Active-duty military	30 to 39	M	related		2020-05-21	POSITIVE	RECOVERED	2020-06-13		2020-06-13			RT-PCR
565	BOJAYA	CHOCO	ARMY	Active-duty military	30 to 39	M	related		2020-05-20	POSITIVE	RECOVERED	2020-06-06		2020-06-06			RT-PCR
566	BOGOTA	BOGOTA	ARMY	Active-duty military	30 to 39	M	related		2020-05-23	POSITIVE	RECOVERED	2020-06-17		2020-06-17			RT-PCR
567	BOGOTA	BOGOTA	ARMY	Beneficiary	40 to 49	F	related		2020-05-22	POSITIVE	RECOVERED	2020-06-28		2020-06-28			RT-PCR
568	LETICIA	AMAZONAS	ARMY	Active-duty military	20 to 29	M	related		2020-05-21	POSITIVE	RECOVERED	2020-06-25		2020-06-25			RT-PCR
569	LETICIA	AMAZONAS	ARMY	Active-duty military	20 to 29	M	related		2020-05-21	POSITIVE	RECOVERED	2020-06-25		2020-06-25			RT-PCR
570	LETICIA	AMAZONAS	ARMY	Retired Personnel	70 to 79	M	related		2020-05-21	POSITIVE	RECOVERED	2020-07-08		2020-07-08			RT-PCR
571	LETICIA	AMAZONAS	ARMY	Active-duty military	40 to 49	M	related		2020-05-21	POSITIVE	RECOVERED	2020-06-25		2020-06-25			RT-PCR
572	LETICIA	AMAZONAS	ARMY	Active-duty military	30 to 39	M	related		2020-05-21	POSITIVE	RECOVERED	2020-07-08		2020-07-08			RT-PCR
573	LETICIA	AMAZONAS	ARMY	Active-duty military	20 to 29	M	related		2020-05-21	POSITIVE	RECOVERED	2020-06-25		2020-06-25			RT-PCR
574	LETICIA	AMAZONAS	ARMY	Active-duty military	20 to 29	M	related		2020-05-21	POSITIVE	RECOVERED	2020-06-25		2020-06-25			RT-PCR
575	LETICIA	AMAZONAS	ARMY	Active-duty military	40 to 49	M	related		2020-05-21	POSITIVE	RECOVERED	2020-07-08		2020-07-08			RT-PCR
576	LETICIA	AMAZONAS	ARMY	Active-duty military	40 to 49	M	related		2020-05-21	POSITIVE	RECOVERED	2020-07-08		2020-07-08			RT-PCR
577	LETICIA	AMAZONAS	ARMY	Active-duty military	20 to 29	M	related		2020-05-21	POSITIVE	RECOVERED	2020-06-25		2020-06-25			RT-PCR
578	LETICIA	AMAZONAS	ARMY	Active-duty military	10 to 19	M	related		2020-05-21	POSITIVE	RECOVERED	2020-06-25		2020-06-25			RT-PCR
579	LETICIA	AMAZONAS	ARMY	Active-duty military	20 to 29	M	related		2020-05-21	POSITIVE	RECOVERED	2020-06-25		2020-06-25			RT-PCR
580	LETICIA	AMAZONAS	ARMY	Active-duty military	20 to 29	M	related		2020-05-21	POSITIVE	RECOVERED	2020-06-25		2020-06-25			RT-PCR
581	LETICIA	AMAZONAS	ARMY	Active-duty military	20 to 29	M	related		2020-05-21	POSITIVE	RECOVERED	2020-06-25		2020-06-25			RT-PCR
582	LETICIA	AMAZONAS	ARMY	Active-duty military	20 to 29	M	related		2020-05-21	POSITIVE	RECOVERED	2020-07-08		2020-07-08			RT-PCR
583	LETICIA	AMAZONAS	ARMY	Active-duty military	10 to 19	M	related		2020-05-21	POSITIVE	RECOVERED	2020-06-25		2020-06-25			RT-PCR
584	LETICIA	AMAZONAS	ARMY	Active-duty military	20 to 29	M	related		2020-05-21	POSITIVE	RECOVERED	2020-07-08		2020-07-08			RT-PCR
585	LETICIA	AMAZONAS	ARMY	Active-duty military	20 to 29	M	related		2020-05-21	POSITIVE	RECOVERED	2020-07-08		2020-07-08			RT-PCR
586	LETICIA	AMAZONAS	ARMY	Active-duty military	20 to 29	M	related		2020-05-21	POSITIVE	RECOVERED	2020-07-08		2020-07-08			RT-PCR
587	LETICIA	AMAZONAS	ARMY	Active-duty military	20 to 29	M	related		2020-05-21	POSITIVE	RECOVERED	2020-06-25		2020-06-25			RT-PCR
588	LETICIA	AMAZONAS	ARMY	Active-duty military	20 to 29	M	related		2020-05-21	POSITIVE	RECOVERED	2020-06-25		2020-06-25			RT-PCR
589	LETICIA	AMAZONAS	ARMY	Active-duty military	20 to 29	M	related		2020-05-21	POSITIVE	RECOVERED	2020-07-08		2020-07-08			RT-PCR
590	LETICIA	AMAZONAS	ARMY	Active-duty military	10 to 19	M	related		2020-05-21	POSITIVE	RECOVERED	2020-06-25		2020-06-25			RT-PCR
591	LETICIA	AMAZONAS	ARMY	Active-duty military	20 to 29	M	related		2020-05-21	POSITIVE	RECOVERED	2020-07-08		2020-07-08			RT-PCR
592	LETICIA	AMAZONAS	ARMY	Active-duty military	20 to 29	M	related		2020-05-21	POSITIVE	RECOVERED	2020-07-19		2020-07-19			RT-PCR
593	LETICIA	AMAZONAS	ARMY	Active-duty military	20 to 29	M	related		2020-05-21	POSITIVE	RECOVERED	2020-06-25		2020-06-25			RT-PCR
594	LETICIA	AMAZONAS	ARMY	Active-duty military	20 to 29	M	related		2020-05-21	POSITIVE	RECOVERED	2020-07-08		2020-07-08			RT-PCR
595	LETICIA	AMAZONAS	ARMY	Active-duty military	20 to 29	M	related		2020-05-21	POSITIVE	RECOVERED	2020-07-08		2020-07-08			RT-PCR
596	LETICIA	AMAZONAS	ARMY	Active-duty military	20 to 29	M	related		2020-05-21	POSITIVE	RECOVERED	2020-06-25		2020-06-25			RT-PCR
597	LETICIA	AMAZONAS	ARMY	Active-duty military	10 to 19	M	related		2020-05-21	POSITIVE	RECOVERED	2020-06-25		2020-06-25			RT-PCR
598	LETICIA	AMAZONAS	ARMY	Active-duty military	20 to 29	M	related		2020-05-21	POSITIVE	RECOVERED	2020-07-08		2020-07-08			RT-PCR
599	LETICIA	AMAZONAS	ARMY	Active-duty military	20 to 29	M	related		2020-05-21	POSITIVE	RECOVERED	2020-06-29		2020-06-29			RT-PCR
600	LETICIA	AMAZONAS	ARMY	Active-duty military	20 to 29	M	related		2020-05-21	POSITIVE	RECOVERED	2020-06-25		2020-06-25			RT-PCR
601	LETICIA	AMAZONAS	ARMY	Active-duty military	30 to 39	M	related		2020-05-21	POSITIVE	RECOVERED	2020-06-25		2020-06-25			RT-PCR
602	LETICIA	AMAZONAS	ARMY	Active-duty military	10 to 19	M	related		2020-05-21	POSITIVE	RECOVERED	2020-06-25		2020-06-25			RT-PCR
603	LETICIA	AMAZONAS	ARMY	Active-duty military	20 to 29	M	related		2020-05-21	POSITIVE	RECOVERED	2020-06-25		2020-06-25			RT-PCR
604	LETICIA	AMAZONAS	ARMY	Active-duty military	10 to 19	M	related		2020-05-21	POSITIVE	RECOVERED	2020-06-25		2020-06-25			RT-PCR
605	LETICIA	AMAZONAS	ARMY	Active-duty military	10 to 19	M	related		2020-05-21	POSITIVE	RECOVERED	2020-06-25		2020-06-25			RT-PCR
606	LETICIA	AMAZONAS	ARMY	Active-duty military	10 to 19	M	related		2020-05-21	POSITIVE	RECOVERED	2020-06-25		2020-06-25			RT-PCR
607	LETICIA	AMAZONAS	ARMY	Active-duty military	20 to 29	M	related		2020-05-21	POSITIVE	RECOVERED	2020-06-25		2020-06-25			RT-PCR
608	LETICIA	AMAZONAS	ARMY	Active-duty military	20 to 29	M	related		2020-05-21	POSITIVE	RECOVERED	2020-06-25		2020-06-25			RT-PCR
609	LETICIA	AMAZONAS	ARMY	Active-duty military	20 to 29	M	related		2020-05-21	POSITIVE	RECOVERED	2020-07-08		2020-07-08			RT-PCR
610	LETICIA	AMAZONAS	ARMY	Active-duty military	10 to 19	M	related		2020-05-21	POSITIVE	RECOVERED	2020-06-25		2020-06-25			RT-PCR
611	LETICIA	AMAZONAS	ARMY	Active-duty military	10 to 19	M	related		2020-05-21	POSITIVE	RECOVERED	2020-06-25		2020-06-25			RT-PCR
612	LETICIA	AMAZONAS	ARMY	Active-duty military	20 to 29	M	related		2020-05-21	POSITIVE	RECOVERED	2020-07-08		2020-07-08			RT-PCR
613	LETICIA	AMAZONAS	ARMY	Active-duty military	20 to 29	M	related		2020-05-21	POSITIVE	RECOVERED	2020-06-25		2020-06-25			RT-PCR
614	LETICIA	AMAZONAS	ARMY	Active-duty military	10 to 19	M	related		2020-05-21	POSITIVE	RECOVERED	2020-07-19		2020-07-19			RT-PCR
615	LETICIA	AMAZONAS	ARMY	Active-duty military	20 to 29	M	related		2020-05-21	POSITIVE	RECOVERED	2020-07-08		2020-07-08			RT-PCR
616	LETICIA	AMAZONAS	ARMY	Active-duty military	10 to 19	M	related		2020-05-21	POSITIVE	RECOVERED	2020-07-08		2020-07-08			RT-PCR
617	LETICIA	AMAZONAS	ARMY	Active-duty military	20 to 29	M	related		2020-05-21	POSITIVE	RECOVERED	2020-06-25		2020-06-25			RT-PCR
618	LETICIA	AMAZONAS	ARMY	Active-duty military	20 to 29	M	related		2020-05-21	POSITIVE	RECOVERED	2020-06-25		2020-06-25			RT-PCR
619	LETICIA	AMAZONAS	ARMY	Active-duty military	20 to 29	M	related		2020-05-21	POSITIVE	RECOVERED	2020-06-25		2020-06-25			RT-PCR
620	LETICIA	AMAZONAS	ARMY	Active-duty military	20 to 29	M	related		2020-05-21	POSITIVE	RECOVERED	2020-06-25		2020-06-25			RT-PCR
621	LETICIA	AMAZONAS	ARMY	Active-duty military	10 to 19	M	related		2020-05-21	POSITIVE	RECOVERED	2020-06-25		2020-06-25			RT-PCR
622	LETICIA	AMAZONAS	ARMY	Active-duty military	20 to 29	M	related		2020-05-21	POSITIVE	RECOVERED	2020-06-25		2020-06-25			RT-PCR
623	LETICIA	AMAZONAS	ARMY	Active-duty military	20 to 29	M	related		2020-05-21	POSITIVE	RECOVERED	2020-06-25		2020-06-25			RT-PCR
624	LETICIA	AMAZONAS	ARMY	Active-duty military	20 to 29	M	related		2020-05-21	POSITIVE	RECOVERED	2020-06-25		2020-06-25			RT-PCR
625	LETICIA	AMAZONAS	ARMY	Active-duty military	20 to 29	M	related		2020-05-21	POSITIVE	RECOVERED	2020-07-19		2020-07-19			RT-PCR
626	LETICIA	AMAZONAS	ARMY	Active-duty military	10 to 19	M	related		2020-05-21	POSITIVE	RECOVERED	2020-06-25		2020-06-25			RT-PCR
627	LETICIA	AMAZONAS	ARMY	Active-duty military	20 to 29	M	related		2020-05-21	POSITIVE	RECOVERED	2020-06-25		2020-06-25			RT-PCR
628	LETICIA	AMAZONAS	ARMY	Active-duty military	20 to 29	M	related		2020-05-21	POSITIVE	RECOVERED	2020-06-25		2020-06-25			RT-PCR
629	LETICIA	AMAZONAS	ARMY	Active-duty military	20 to 29	M	related		2020-05-21	POSITIVE	RECOVERED	2020-06-25		2020-06-25			RT-PCR
630	LETICIA	AMAZONAS	ARMY	Active-duty military	10 to 19	M	related		2020-05-21	POSITIVE	RECOVERED	2020-06-25		2020-06-25			RT-PCR
631	LETICIA	AMAZONAS	ARMY	Active-duty military	10 to 19	M	related		2020-05-21	POSITIVE	RECOVERED	2020-06-25		2020-06-25			RT-PCR
632	LETICIA	AMAZONAS	ARMY	Active-duty military	20 to 29	M	related		2020-05-21	POSITIVE	RECOVERED	2020-06-25		2020-06-25			RT-PCR
633	LETICIA	AMAZONAS	ARMY	Active-duty military	10 to 19	M	related		2020-05-21	POSITIVE	RECOVERED	2020-06-25		2020-06-25			RT-PCR
634	LETICIA	AMAZONAS	ARMY	Active-duty military	20 to 29	M	related		2020-05-21	POSITIVE	RECOVERED	2020-06-25		2020-06-25			RT-PCR
635	LETICIA	AMAZONAS	ARMY	Active-duty military	10 to 19	M	related		2020-05-21	POSITIVE	RECOVERED	2020-07-08		2020-07-08			RT-PCR
636	LETICIA	AMAZONAS	ARMY	Active-duty military	10 to 19	M	related		2020-05-21	POSITIVE	RECOVERED	2020-07-08		2020-07-08			RT-PCR
637	LETICIA	AMAZONAS	ARMY	Active-duty military	10 to 19	M	related		2020-05-21	POSITIVE	RECOVERED	2020-06-25		2020-06-25			RT-PCR
638	LETICIA	AMAZONAS	ARMY	Active-duty military	20 to 29	M	related		2020-05-21	POSITIVE	RECOVERED	2020-06-25		2020-06-25			RT-PCR
639	LETICIA	AMAZONAS	ARMY	Active-duty military	10 to 19	M	related		2020-05-21	POSITIVE	RECOVERED	2020-06-25		2020-06-25			RT-PCR
640	LETICIA	AMAZONAS	ARMY	Active-duty military	10 to 19	M	related		2020-05-21	POSITIVE	RECOVERED	2020-06-25		2020-06-25			RT-PCR
641	LETICIA	AMAZONAS	ARMY	Active-duty military	20 to 29	M	related		2020-05-21	POSITIVE	RECOVERED	2020-06-25		2020-06-25			RT-PCR
642	LETICIA	AMAZONAS	ARMY	Active-duty military	20 to 29	M	related		2020-05-21	POSITIVE	RECOVERED	2020-06-25		2020-06-25			RT-PCR
643	LETICIA	AMAZONAS	ARMY	Active-duty military	20 to 29	M	related		2020-05-21	POSITIVE	RECOVERED	2020-06-25		2020-06-25			RT-PCR
644	LETICIA	AMAZONAS	ARMY	Active-duty military	20 to 29	M	related		2020-05-21	POSITIVE	RECOVERED	2020-06-25		2020-06-25			RT-PCR
645	LETICIA	AMAZONAS	ARMY	Active-duty military	20 to 29	M	related		2020-05-21	POSITIVE	RECOVERED	2020-06-25		2020-06-25			RT-PCR
646	LETICIA	AMAZONAS	ARMY	Active-duty military	20 to 29	M	related		2020-05-21	POSITIVE	RECOVERED	2020-06-25		2020-06-25			RT-PCR
647	LETICIA	AMAZONAS	ARMY	Active-duty military	20 to 29	M	related		2020-05-21	POSITIVE	RECOVERED	2020-07-08		2020-07-08			RT-PCR
648	LETICIA	AMAZONAS	ARMY	Active-duty military	10 to 19	M	related		2020-05-21	POSITIVE	RECOVERED	2020-06-25		2020-06-25			RT-PCR
649	LETICIA	AMAZONAS	ARMY	Active-duty military	20 to 29	M	related		2020-05-21	POSITIVE	RECOVERED	2020-06-25		2020-06-25			RT-PCR
650	LETICIA	AMAZONAS	ARMY	Active-duty military	10 to 19	M	related		2020-05-21	POSITIVE	RECOVERED	2020-06-25		2020-06-25			RT-PCR
651	LETICIA	AMAZONAS	ARMY	Active-duty military	20 to 29	M	related		2020-05-21	POSITIVE	RECOVERED	2020-06-25		2020-06-25			RT-PCR
652	LETICIA	AMAZONAS	ARMY	Active-duty military	20 to 29	M	related		2020-05-21	POSITIVE	RECOVERED	2020-06-25		2020-06-25			RT-PCR
653	LETICIA	AMAZONAS	ARMY	Active-duty military	20 to 29	M	related		2020-05-21	POSITIVE	RECOVERED	2020-06-25		2020-06-25			RT-PCR
654	LETICIA	AMAZONAS	ARMY	Active-duty military	10 to 19	M	related		2020-05-21	POSITIVE	RECOVERED	2020-06-25		2020-06-25			RT-PCR
655	LETICIA	AMAZONAS	ARMY	Active-duty military	20 to 29	M	related		2020-05-21	POSITIVE	RECOVERED	2020-07-29		2020-07-29			RT-PCR
656	CAJICA	CUNDINAMARCA	ARMY	Active-duty military	30 to 39	M	related		2020-05-19	POSITIVE	RECOVERED	2020-06-18		2020-06-18			RT-PCR
657	TURBO	ANTIOQUIA	ARMY	Active-duty military	20 to 29	M	related		2020-05-22	POSITIVE	RECOVERED	2020-06-08		2020-06-08			RT-PCR
658	TURBO	ANTIOQUIA	ARMY	Active-duty military	20 to 29	M	related		2020-05-22	POSITIVE	RECOVERED	2020-07-15		2020-07-15			RT-PCR
659	TURBO	ANTIOQUIA	ARMY	Active-duty military	20 to 29	M	related		2020-05-22	POSITIVE	RECOVERED	2020-06-19		2020-06-19			RT-PCR
660	TURBO	ANTIOQUIA	ARMY	Active-duty military	20 to 29	M	related		2020-05-22	POSITIVE	RECOVERED	2020-06-08		2020-06-08			RT-PCR
661	TURBO	ANTIOQUIA	ARMY	Active-duty military	20 to 29	M	related		2020-05-22	POSITIVE	RECOVERED	2020-07-26		2020-07-26			RT-PCR
662	TURBO	ANTIOQUIA	ARMY	Active-duty military	20 to 29	M	related		2020-05-22	POSITIVE	RECOVERED	2020-06-08		2020-06-08			RT-PCR
663	TURBO	ANTIOQUIA	ARMY	Active-duty military	20 to 29	M	related		2020-05-22	POSITIVE	RECOVERED	2020-07-15		2020-07-15			RT-PCR
664	TURBO	ANTIOQUIA	ARMY	Active-duty military	30 to 39	M	related		2020-05-22	POSITIVE	RECOVERED	2020-06-08		2020-06-08			RT-PCR
665	TURBO	ANTIOQUIA	ARMY	Active-duty military	20 to 29	M	related		2020-05-22	POSITIVE	RECOVERED	2020-06-08		2020-06-08			RT-PCR
666	TURBO	ANTIOQUIA	ARMY	Active-duty military	20 to 29	M	related		2020-05-22	POSITIVE	RECOVERED	2020-06-08		2020-06-08			RT-PCR
667	TURBO	ANTIOQUIA	ARMY	Active-duty military	20 to 29	M	related		2020-05-22	POSITIVE	RECOVERED	2020-06-08		2020-06-08			RT-PCR
668	TURBO	ANTIOQUIA	ARMY	Active-duty military	20 to 29	M	related		2020-05-22	POSITIVE	RECOVERED	2020-06-08		2020-06-08			RT-PCR
669	TURBO	ANTIOQUIA	ARMY	Active-duty military	20 to 29	M	related		2020-05-22	POSITIVE	RECOVERED	2020-07-15		2020-07-15			RT-PCR
670	TURBO	ANTIOQUIA	ARMY	Active-duty military	20 to 29	M	related		2020-05-22	POSITIVE	RECOVERED	2020-06-08		2020-06-08			RT-PCR
671	TURBO	ANTIOQUIA	ARMY	Active-duty military	20 to 29	M	related		2020-05-22	POSITIVE	RECOVERED	2020-06-08		2020-06-08			RT-PCR
672	TURBO	ANTIOQUIA	ARMY	Active-duty military	30 to 39	M	related		2020-05-22	POSITIVE	RECOVERED	2020-06-08		2020-06-08			RT-PCR
673	TURBO	ANTIOQUIA	ARMY	Active-duty military	20 to 29	M	related		2020-05-22	POSITIVE	RECOVERED	2020-06-08		2020-06-08			RT-PCR
674	TURBO	ANTIOQUIA	ARMY	Active-duty military	20 to 29	M	related		2020-05-22	POSITIVE	RECOVERED	2020-07-15		2020-07-15			RT-PCR
675	TURBO	ANTIOQUIA	ARMY	Active-duty military	30 to 39	M	related		2020-05-22	POSITIVE	RECOVERED	2020-06-08		2020-06-08			RT-PCR
676	TURBO	ANTIOQUIA	ARMY	Active-duty military	20 to 29	M	related		2020-05-22	POSITIVE	RECOVERED	2020-06-08		2020-06-08			RT-PCR
677	TURBO	ANTIOQUIA	ARMY	Active-duty military	20 to 29	M	related		2020-05-22	POSITIVE	RECOVERED	2020-07-15		2020-07-15			RT-PCR
678	TURBO	ANTIOQUIA	ARMY	Active-duty military	20 to 29	M	related		2020-05-22	POSITIVE	RECOVERED	2020-07-15		2020-07-15			RT-PCR
679	TURBO	ANTIOQUIA	ARMY	Active-duty military	20 to 29	M	related		2020-05-22	POSITIVE	RECOVERED	2020-06-08		2020-06-08			RT-PCR
680	TURBO	ANTIOQUIA	ARMY	Active-duty military	30 to 39	M	related		2020-05-22	POSITIVE	RECOVERED	2020-07-15		2020-07-15			RT-PCR
681	TURBO	ANTIOQUIA	ARMY	Active-duty military	20 to 29	M	related		2020-05-22	POSITIVE	RECOVERED	2020-06-08		2020-06-08			RT-PCR
682	TURBO	ANTIOQUIA	ARMY	Active-duty military	20 to 29	M	related		2020-05-22	POSITIVE	RECOVERED	2020-06-19		2020-06-19			RT-PCR
683	CAREPA	ANTIOQUIA	ARMY	Active-duty military	30 to 39	M	related		2020-05-22	POSITIVE	RECOVERED	2020-06-08		2020-06-08			RT-PCR
684	CAREPA	ANTIOQUIA	ARMY	Active-duty military	20 to 29	M	related		2020-05-22	POSITIVE	RECOVERED	2020-06-08		2020-06-08			RT-PCR
685	CAREPA	ANTIOQUIA	ARMY	Active-duty military	20 to 29	M	related		2020-05-22	POSITIVE	RECOVERED	2020-06-19		2020-06-19			RT-PCR
686	CAREPA	ANTIOQUIA	ARMY	Active-duty military	20 to 29	M	related		2020-05-22	POSITIVE	RECOVERED	2020-06-08		2020-06-08			RT-PCR
687	CAREPA	ANTIOQUIA	ARMY	Active-duty military	20 to 29	M	related		2020-05-22	POSITIVE	RECOVERED	2020-06-08		2020-06-08			RT-PCR
688	CAREPA	ANTIOQUIA	ARMY	Active-duty military	20 to 29	M	related		2020-05-22	POSITIVE	RECOVERED	2020-06-08		2020-06-08			RT-PCR
689	CAREPA	ANTIOQUIA	ARMY	Active-duty military	20 to 29	M	related		2020-05-22	POSITIVE	RECOVERED	2020-06-08		2020-06-08			RT-PCR
690	CAREPA	ANTIOQUIA	ARMY	Active-duty military	20 to 29	M	related		2020-05-22	POSITIVE	RECOVERED	2020-06-08		2020-06-08			RT-PCR
691	CAREPA	ANTIOQUIA	ARMY	Active-duty military	20 to 29	M	related		2020-05-22	POSITIVE	RECOVERED	2020-06-08		2020-06-08			RT-PCR
692	CAREPA	ANTIOQUIA	ARMY	Active-duty military	20 to 29	M	related		2020-05-22	POSITIVE	RECOVERED	2020-06-08		2020-06-08			RT-PCR
693	CAREPA	ANTIOQUIA	ARMY	Active-duty military	20 to 29	M	related		2020-05-22	POSITIVE	RECOVERED	2020-06-08		2020-06-08			RT-PCR
694	CAREPA	ANTIOQUIA	ARMY	Active-duty military	20 to 29	M	related		2020-05-22	POSITIVE	RECOVERED	2020-06-19		2020-06-19			RT-PCR
695	CAREPA	ANTIOQUIA	ARMY	Active-duty military	20 to 29	M	related		2020-05-22	POSITIVE	RECOVERED	2020-06-08		2020-06-08			RT-PCR
696	CAREPA	ANTIOQUIA	ARMY	Active-duty military	20 to 29	M	related		2020-05-22	POSITIVE	RECOVERED	2020-07-15		2020-07-15			RT-PCR
697	CAREPA	ANTIOQUIA	ARMY	Active-duty military	20 to 29	M	related		2020-05-22	POSITIVE	RECOVERED	2020-06-08		2020-06-08			RT-PCR
698	CAREPA	ANTIOQUIA	ARMY	Active-duty military	20 to 29	M	related		2020-05-22	POSITIVE	RECOVERED	2020-06-08		2020-06-08			RT-PCR
699	CAREPA	ANTIOQUIA	ARMY	Active-duty military	20 to 29	M	related		2020-05-22	POSITIVE	RECOVERED	2020-06-08		2020-06-08			RT-PCR
700	CAREPA	ANTIOQUIA	ARMY	Active-duty military	20 to 29	M	related		2020-05-22	POSITIVE	RECOVERED	2020-06-08		2020-06-08			RT-PCR
701	CAREPA	ANTIOQUIA	ARMY	Active-duty military	20 to 29	M	related		2020-05-22	POSITIVE	RECOVERED	2020-06-08		2020-06-08			RT-PCR
702	CAREPA	ANTIOQUIA	ARMY	Active-duty military	20 to 29	M	related		2020-05-22	POSITIVE	RECOVERED	2020-06-08		2020-06-08			RT-PCR
703	CAREPA	ANTIOQUIA	ARMY	Active-duty military	20 to 29	M	related		2020-05-22	POSITIVE	RECOVERED	2020-06-08		2020-06-08			RT-PCR
704	CAREPA	ANTIOQUIA	ARMY	Active-duty military	30 to 39	M	related		2020-05-22	POSITIVE	RECOVERED	2020-07-15		2020-07-15			RT-PCR
705	CAREPA	ANTIOQUIA	ARMY	Active-duty military	20 to 29	M	related		2020-05-22	POSITIVE	RECOVERED	2020-06-08		2020-06-08			RT-PCR
706	CAREPA	ANTIOQUIA	ARMY	Active-duty military	20 to 29	M	related		2020-05-22	POSITIVE	RECOVERED	2020-06-19		2020-06-19			RT-PCR
707	BOGOTA	BOGOTA	ARMY	Beneficiary	0 to 9	F	related		2020-05-18	POSITIVE	RECOVERED	2020-05-31		2020-05-31			RT-PCR
708	BOGOTA	BOGOTA	ARMY	Beneficiary	50 to 59	F	related		2020-05-18	POSITIVE	RECOVERED	2020-06-12		2020-06-12			RT-PCR
709	LETICIA	AMAZONAS	ARMY	Active-duty military	20 to 29	M	related		2020-05-21	POSITIVE	RECOVERED	2020-06-25		2020-06-25			RT-PCR
710	LETICIA	AMAZONAS	ARMY	Active-duty military	10 to 19	M	related		2020-05-21	POSITIVE	RECOVERED	2020-06-25		2020-06-25			RT-PCR
711	LETICIA	AMAZONAS	ARMY	Active-duty military	20 to 29	M	related		2020-05-21	POSITIVE	RECOVERED	2020-06-25		2020-06-25			RT-PCR
712	LETICIA	AMAZONAS	ARMY	Active-duty military	10 to 19	M	related		2020-05-21	POSITIVE	RECOVERED	2020-06-25		2020-06-25			RT-PCR
713	LETICIA	AMAZONAS	ARMY	Active-duty military	10 to 19	M	related		2020-05-21	POSITIVE	RECOVERED	2020-06-25		2020-06-25			RT-PCR
714	LETICIA	AMAZONAS	ARMY	Active-duty military	20 to 29	M	related		2020-05-21	POSITIVE	RECOVERED	2020-06-25		2020-06-25			RT-PCR
715	LETICIA	AMAZONAS	ARMY	Active-duty military	20 to 29	M	related		2020-05-21	POSITIVE	RECOVERED	2020-06-25		2020-06-25			RT-PCR
716	LETICIA	AMAZONAS	ARMY	Active-duty military	10 to 19	M	related		2020-05-21	POSITIVE	RECOVERED	2020-06-25		2020-06-25			RT-PCR
717	LETICIA	AMAZONAS	ARMY	Active-duty military	20 to 29	M	related		2020-05-21	POSITIVE	RECOVERED	2020-06-25		2020-06-25			RT-PCR
718	LETICIA	AMAZONAS	ARMY	Active-duty military	20 to 29	M	related		2020-05-21	POSITIVE	RECOVERED	2020-06-25		2020-06-25			RT-PCR
719	LETICIA	AMAZONAS	ARMY	Active-duty military	20 to 29	M	related		2020-05-21	POSITIVE	RECOVERED	2020-06-25		2020-06-25			RT-PCR
720	LETICIA	AMAZONAS	ARMY	Active-duty military	20 to 29	M	related		2020-05-21	POSITIVE	RECOVERED	2020-06-25		2020-06-25			RT-PCR
721	LETICIA	AMAZONAS	ARMY	Active-duty military	10 to 19	M	related		2020-05-21	POSITIVE	RECOVERED	2020-06-25		2020-06-25			RT-PCR
722	LETICIA	AMAZONAS	ARMY	Active-duty military	20 to 29	M	related		2020-05-21	POSITIVE	RECOVERED	2020-06-25		2020-06-25			RT-PCR
723	LETICIA	AMAZONAS	ARMY	Active-duty military	20 to 29	M	related		2020-05-21	POSITIVE	RECOVERED	2020-07-29		2020-07-29			RT-PCR
724	LETICIA	AMAZONAS	ARMY	Beneficiary	30 to 39	M	related		2020-05-24	POSITIVE	RECOVERED	2020-07-08		2020-07-08			RT-PCR
725	BOGOTA	BOGOTA	ARMY	Active-duty military	20 to 29	M	related		2020-05-24	POSITIVE	RECOVERED	2020-06-16		2020-06-16	YES	YES	RT-PCR
726	BOGOTA	BOGOTA	ARMY	Active-duty military	30 to 39	M	related		2020-05-23	POSITIVE	RECOVERED	2020-07-19		2020-07-19			RT-PCR
727	BUENAVENTURA	VALLE DEL CAUCA	ARMY	Active-duty military	20 to 29	M	related		2020-05-17	POSITIVE	RECOVERED	2020-07-29		2020-07-29			RT-PCR
728	BOGOTA	BOGOTA	ARMY	Active-duty military	30 to 39	M	related		2020-05-26	POSITIVE	RECOVERED	2020-06-28		2020-06-28			RT-PCR
729	BOGOTA	BOGOTA	ARMY	Active-duty military	30 to 39	M	related		2020-05-26	POSITIVE	RECOVERED	2020-06-30		2020-06-30			RT-PCR
730	BOGOTA	BOGOTA	ARMY	Active-duty military	10 to 19	M	related		2020-05-26	POSITIVE	RECOVERED	2020-07-02		2020-07-02			RT-PCR
731	BOGOTA	BOGOTA	ARMY	Active-duty military	10 to 19	M	related		2020-05-26	POSITIVE	RECOVERED	2020-07-02		2020-07-02			RT-PCR
732	BOGOTA	BOGOTA	ARMY	Active-duty military	10 to 19	M	related		2020-05-26	POSITIVE	RECOVERED	2020-06-16		2020-06-16			RT-PCR
733	BOGOTA	BOGOTA	ARMY	Active-duty military	10 to 19	M	related		2020-05-26	POSITIVE	RECOVERED	2020-06-24		2020-06-24			RT-PCR
734	BOGOTA	BOGOTA	ARMY	Active-duty military	10 to 19	M	related		2020-05-26	POSITIVE	RECOVERED	2020-06-24		2020-06-24			RT-PCR
735	BOGOTA	BOGOTA	ARMY	Active-duty military	10 to 19	M	related		2020-05-26	POSITIVE	RECOVERED	2020-06-17		2020-06-17			RT-PCR
736	BOGOTA	BOGOTA	ARMY	Active-duty military	10 to 19	M	related		2020-05-26	POSITIVE	RECOVERED	2020-06-24		2020-06-24			RT-PCR
737	BOGOTA	BOGOTA	ARMY	Active-duty military	10 to 19	M	related		2020-05-26	POSITIVE	RECOVERED	2020-06-24		2020-06-24			RT-PCR
738	BOGOTA	BOGOTA	ARMY	Active-duty military	10 to 19	M	related		2020-05-26	POSITIVE	RECOVERED	2020-07-02		2020-07-02			RT-PCR
739	BOGOTA	BOGOTA	ARMY	Active-duty military	20 to 29	M	related		2020-05-26	POSITIVE	RECOVERED	2020-07-02		2020-07-02			RT-PCR
740	BOGOTA	BOGOTA	ARMY	Active-duty military	10 to 19	M	related		2020-05-26	POSITIVE	RECOVERED	2020-06-24		2020-06-24			RT-PCR
741	BOGOTA	BOGOTA	ARMY	Active-duty military	10 to 19	M	related		2020-05-26	POSITIVE	RECOVERED	2020-06-24		2020-06-24			RT-PCR
742	BOGOTA	BOGOTA	ARMY	Active-duty military	10 to 19	M	related		2020-05-26	POSITIVE	RECOVERED	2020-06-16		2020-06-16			RT-PCR
743	BOGOTA	BOGOTA	ARMY	Active-duty military	10 to 19	M	related		2020-05-26	POSITIVE	RECOVERED	2020-06-17		2020-06-17			RT-PCR
744	BOGOTA	BOGOTA	ARMY	Active-duty military	10 to 19	M	related		2020-05-26	POSITIVE	RECOVERED	2020-07-02		2020-07-02			RT-PCR
745	BOGOTA	BOGOTA	ARMY	Active-duty military	20 to 29	M	related		2020-05-26	POSITIVE	RECOVERED	2020-06-24		2020-06-24			RT-PCR
746	BOGOTA	BOGOTA	ARMY	Active-duty military	20 to 29	M	related		2020-05-26	POSITIVE	RECOVERED	2020-06-24		2020-06-24			RT-PCR
747	BOGOTA	BOGOTA	ARMY	Active-duty military	10 to 19	M	related		2020-05-26	POSITIVE	RECOVERED	2020-06-24		2020-06-24			RT-PCR
748	BOGOTA	BOGOTA	ARMY	Active-duty military	20 to 29	M	related		2020-05-26	POSITIVE	RECOVERED	2020-06-24		2020-06-24			RT-PCR
749	BOGOTA	BOGOTA	ARMY	Active-duty military	20 to 29	M	related		2020-05-26	POSITIVE	RECOVERED	2020-06-16		2020-06-16			RT-PCR
750	BOGOTA	BOGOTA	ARMY	Active-duty military	20 to 29	M	related		2020-05-26	POSITIVE	RECOVERED	2020-06-17		2020-06-17			RT-PCR
751	BOGOTA	BOGOTA	ARMY	Active-duty military	10 to 19	M	related		2020-05-26	POSITIVE	RECOVERED	2020-07-02		2020-07-02			RT-PCR
752	BOGOTA	BOGOTA	ARMY	Active-duty military	10 to 19	M	related		2020-05-26	POSITIVE	RECOVERED	2020-06-17		2020-06-17			RT-PCR
753	BOGOTA	BOGOTA	ARMY	Active-duty military	20 to 29	M	related		2020-05-26	POSITIVE	RECOVERED	2020-06-24		2020-06-24			RT-PCR
754	BOGOTA	BOGOTA	ARMY	Active-duty military	20 to 29	M	related		2020-05-26	POSITIVE	RECOVERED	2020-06-17		2020-06-17			RT-PCR
755	QUIBDO	CHOCO	ARMY	Active-duty military	30 to 39	M	related		2020-05-26	POSITIVE	RECOVERED	2020-06-23		2020-06-23			RT-PCR
756	BUENAVENTURA	VALLE DEL CAUCA	ARMY	Active-duty military	10 to 19	M	related		2020-05-17	POSITIVE	RECOVERED	2020-06-11		2020-06-11			RT-PCR
757	BUENAVENTURA	VALLE DEL CAUCA	ARMY	Active-duty military	20 to 29	M	related		2020-05-17	POSITIVE	RECOVERED	2020-06-11		2020-06-11			RT-PCR
758	BUENAVENTURA	VALLE DEL CAUCA	ARMY	Active-duty military	20 to 29	M	related		2020-05-17	POSITIVE	RECOVERED	2020-06-11		2020-06-11			RT-PCR
759	BUENAVENTURA	VALLE DEL CAUCA	ARMY	Active-duty military	10 to 19	M	related		2020-05-17	POSITIVE	RECOVERED	2020-06-11		2020-06-11			RT-PCR
760	BUENAVENTURA	VALLE DEL CAUCA	ARMY	Active-duty military	20 to 29	M	related		2020-05-17	POSITIVE	RECOVERED	2020-06-11		2020-06-11			RT-PCR
761	BUENAVENTURA	VALLE DEL CAUCA	ARMY	Active-duty military	20 to 29	M	related		2020-05-17	POSITIVE	RECOVERED	2020-06-11		2020-06-11			RT-PCR
762	BUENAVENTURA	VALLE DEL CAUCA	ARMY	Active-duty military	10 to 19	M	related		2020-05-17	POSITIVE	RECOVERED	2020-07-29		2020-07-29			RT-PCR
763	BUENAVENTURA	VALLE DEL CAUCA	ARMY	Active-duty military	20 to 29	M	related		2020-05-17	POSITIVE	RECOVERED	2020-06-11		2020-06-11			RT-PCR
764	BUENAVENTURA	VALLE DEL CAUCA	ARMY	Active-duty military	20 to 29	M	related		2020-05-17	POSITIVE	RECOVERED	2020-06-11		2020-06-11			RT-PCR
765	BOGOTA	BOGOTA	ARMY	Beneficiary	60 to 69	F	related		2020-04-26	POSITIVE	RECOVERED	2020-05-05		2020-05-05			RT-PCR
766	APARTADO	ANTIOQUIA	ARMY	Beneficiary	0 to 9	M	related		2020-05-20	POSITIVE	RECOVERED	2020-06-09		2020-06-09			RT-PCR
767	SOACHA	CUNDINAMARCA	ARMY	Retired Personnel	40 to 49	M	related		2020-05-27	POSITIVE	RECOVERED	2020-07-01		2020-07-01			RT-PCR
768	CALI	VALLE DEL CAUCA	ARMY	Beneficiary	0 to 9	F	related		2020-05-26	POSITIVE	RECOVERED	2020-07-15		2020-07-15			RT-PCR
769	CALI	VALLE DEL CAUCA	ARMY	Beneficiary	60 to 69	F	related		2020-05-26	POSITIVE	RECOVERED	2020-06-25		2020-06-25	YES		RT-PCR
770	CALI	VALLE DEL CAUCA	ARMY	Active-duty military	30 to 39	M	related		2020-05-26	POSITIVE	RECOVERED	2020-06-22		2020-06-22			RT-PCR
771	BUENAVENTURA	VALLE DEL CAUCA	ARMY	Active-duty military	10 to 19	M	related		2020-05-17	POSITIVE	RECOVERED	2020-06-11		2020-06-11			RT-PCR
772	BUENAVENTURA	VALLE DEL CAUCA	ARMY	Active-duty military	20 to 29	M	related		2020-05-17	POSITIVE	RECOVERED	2020-07-29		2020-07-29			RT-PCR
773	BUENAVENTURA	VALLE DEL CAUCA	ARMY	Active-duty military	20 to 29	M	related		2020-05-17	POSITIVE	RECOVERED	2020-07-29		2020-07-29			RT-PCR
774	BUENAVENTURA	VALLE DEL CAUCA	ARMY	Active-duty military	20 to 29	M	related		2020-05-17	POSITIVE	RECOVERED	2020-06-12		2020-06-12			RT-PCR
775	BUENAVENTURA	VALLE DEL CAUCA	ARMY	Active-duty military	20 to 29	M	related		2020-05-17	POSITIVE	RECOVERED	2020-06-11		2020-06-11			RT-PCR
776	BUENAVENTURA	VALLE DEL CAUCA	ARMY	Active-duty military	20 to 29	M	related		2020-05-18	POSITIVE	RECOVERED	2020-06-11		2020-06-11			RT-PCR
777	TURBO	ANTIOQUIA	ARMY	Active-duty military	20 to 29	M	related		2020-05-22	POSITIVE	RECOVERED	2020-06-19		2020-06-19			RT-PCR
778	TURBO	ANTIOQUIA	ARMY	Active-duty military	20 to 29	M	related		2020-05-22	POSITIVE	RECOVERED	2020-06-19		2020-06-19			RT-PCR
779	BOGOTA	BOGOTA	ARMY	Active-duty military	10 to 19	M	related		2020-05-27	POSITIVE	RECOVERED	2020-06-24		2020-06-24			RT-PCR
780	BOGOTA	BOGOTA	ARMY	Retired Personnel	40 to 49	M	related		2020-05-27	POSITIVE	RECOVERED	2020-06-30		2020-06-30			RT-PCR
781	LETICIA	AMAZONAS	ARMY	Active-duty military	10 to 19	M	related		2020-05-26	POSITIVE	RECOVERED	2020-07-08		2020-07-08			RT-PCR
782	LETICIA	AMAZONAS	ARMY	Active-duty military	30 to 39	M	related		2020-05-26	POSITIVE	RECOVERED	2020-07-08		2020-07-08			RT-PCR
783	LETICIA	AMAZONAS	ARMY	Active-duty military	30 to 39	M	related		2020-05-26	POSITIVE	RECOVERED	2020-07-08		2020-07-08			RT-PCR
784	LETICIA	AMAZONAS	ARMY	Active-duty military	30 to 39	M	related		2020-05-26	POSITIVE	RECOVERED	2020-07-08		2020-07-08			RT-PCR
785	LETICIA	AMAZONAS	ARMY	Active-duty military	30 to 39	M	related		2020-05-26	POSITIVE	RECOVERED	2020-07-08		2020-07-08			RT-PCR
786	LETICIA	AMAZONAS	ARMY	Active-duty military	20 to 29	M	related		2020-05-26	POSITIVE	RECOVERED	2020-07-08		2020-07-08			RT-PCR
787	LETICIA	AMAZONAS	ARMY	Active-duty military	10 to 19	M	related		2020-05-26	POSITIVE	RECOVERED	2020-07-08		2020-07-08			RT-PCR
788	MALAMBO	ATLANTICO	ARMY	Retired Personnel	50 to 59	M	related		2020-05-04	POSITIVE	RECOVERED	2020-08-11		2020-08-11			RT-PCR
789	LETICIA	AMAZONAS	ARMY	Active-duty military	20 to 29	M	related		2020-05-26	POSITIVE	RECOVERED	2020-07-08		2020-07-08			RT-PCR
790	LETICIA	AMAZONAS	ARMY	Active-duty military	10 to 19	M	related		2020-05-26	POSITIVE	RECOVERED	2020-07-08		2020-07-08			RT-PCR
791	LETICIA	AMAZONAS	ARMY	Active-duty military	20 to 29	M	related		2020-05-26	POSITIVE	RECOVERED	2020-07-08		2020-07-08			RT-PCR
792	LETICIA	AMAZONAS	ARMY	Active-duty military	20 to 29	M	related		2020-05-26	POSITIVE	RECOVERED	2020-07-08		2020-07-08			RT-PCR
793	LETICIA	AMAZONAS	ARMY	Active-duty military	10 to 19	M	related		2020-05-26	POSITIVE	RECOVERED	2020-07-08		2020-07-08			RT-PCR
794	LETICIA	AMAZONAS	ARMY	Active-duty military	20 to 29	M	related		2020-05-26	POSITIVE	RECOVERED	2020-07-08		2020-07-08			RT-PCR
795	LETICIA	AMAZONAS	ARMY	Active-duty military	10 to 19	M	related		2020-05-26	POSITIVE	RECOVERED	2020-07-08		2020-07-08			RT-PCR
796	LETICIA	AMAZONAS	ARMY	Active-duty military	10 to 19	M	related		2020-05-26	POSITIVE	RECOVERED	2020-07-08		2020-07-08			RT-PCR
797	LETICIA	AMAZONAS	ARMY	Active-duty military	10 to 19	M	related		2020-05-26	POSITIVE	RECOVERED	2020-07-08		2020-07-08			RT-PCR
798	LETICIA	AMAZONAS	ARMY	Active-duty military	10 to 19	M	related		2020-05-26	POSITIVE	RECOVERED	2020-07-08		2020-07-08			RT-PCR
799	LETICIA	AMAZONAS	ARMY	Active-duty military	10 to 19	M	related		2020-05-26	POSITIVE	RECOVERED	2020-07-08		2020-07-08			RT-PCR
800	LETICIA	AMAZONAS	ARMY	Active-duty military	10 to 19	M	related		2020-05-26	POSITIVE	RECOVERED	2020-07-08		2020-07-08			RT-PCR
801	LETICIA	AMAZONAS	ARMY	Active-duty military	10 to 19	M	related		2020-05-26	POSITIVE	RECOVERED	2020-07-08		2020-07-08			RT-PCR
802	LETICIA	AMAZONAS	ARMY	Active-duty military	20 to 29	M	related		2020-05-26	POSITIVE	RECOVERED	2020-07-08		2020-07-08			RT-PCR
803	LETICIA	AMAZONAS	ARMY	Active-duty military	10 to 19	M	related		2020-05-26	POSITIVE	RECOVERED	2020-07-08		2020-07-08			RT-PCR
804	LETICIA	AMAZONAS	ARMY	Active-duty military	10 to 19	M	related		2020-05-26	POSITIVE	RECOVERED	2020-07-08		2020-07-08			RT-PCR
805	LETICIA	AMAZONAS	ARMY	Active-duty military	10 to 19	M	related		2020-05-26	POSITIVE	RECOVERED	2020-07-08		2020-07-08			RT-PCR
806	LETICIA	AMAZONAS	ARMY	Active-duty military	20 to 29	M	related		2020-05-26	POSITIVE	RECOVERED	2020-07-08		2020-07-08			RT-PCR
807	LETICIA	AMAZONAS	ARMY	Active-duty military	20 to 29	M	related		2020-05-26	POSITIVE	RECOVERED	2020-07-08		2020-07-08			RT-PCR
808	LETICIA	AMAZONAS	ARMY	Active-duty military	20 to 29	M	related		2020-05-26	POSITIVE	RECOVERED	2020-07-08		2020-07-08			RT-PCR
809	LETICIA	AMAZONAS	ARMY	Active-duty military	10 to 19	M	related		2020-05-26	POSITIVE	RECOVERED	2020-07-08		2020-07-08			RT-PCR
810	LETICIA	AMAZONAS	ARMY	Active-duty military	10 to 19	M	related		2020-05-26	POSITIVE	RECOVERED	2020-07-08		2020-07-08			RT-PCR
811	LETICIA	AMAZONAS	ARMY	Active-duty military	10 to 19	M	related		2020-05-26	POSITIVE	RECOVERED	2020-07-08		2020-07-08			RT-PCR
812	LETICIA	AMAZONAS	ARMY	Active-duty military	10 to 19	M	related		2020-05-26	POSITIVE	RECOVERED	2020-07-08		2020-07-08			RT-PCR
813	LETICIA	AMAZONAS	ARMY	Active-duty military	10 to 19	M	related		2020-05-26	POSITIVE	RECOVERED	2020-07-08		2020-07-08			RT-PCR
814	LETICIA	AMAZONAS	ARMY	Active-duty military	20 to 29	M	related		2020-05-26	POSITIVE	RECOVERED	2020-07-08		2020-07-08			RT-PCR
815	BOGOTA	BOGOTA	ARMY	Active-duty military	40 to 49	M	related		2020-05-28	POSITIVE	RECOVERED	2020-06-25		2020-06-25			RT-PCR
816	NILO	CUNDINAMARCA	ARMY	Active-duty military	20 to 29	M	related		2020-05-28	POSITIVE	RECOVERED	2020-06-15		2020-06-15			RT-PCR
817	BOGOTA	BOGOTA	ARMY	Retired Personnel	50 to 59	M	related		2020-05-28	POSITIVE	RECOVERED	2020-06-19		2020-06-19			RT-PCR
818	BOGOTA	BOGOTA	ARMY	Retired Personnel	40 to 49	M	related		2020-05-28	POSITIVE	RECOVERED	2020-07-28		2020-07-28			RT-PCR
819	PASTO	NARIÑO	ARMY	Active-duty military	20 to 29	M	related		2020-05-26	POSITIVE	RECOVERED	2020-06-09		2020-06-09			RT-PCR
820	PASTO	NARIÑO	ARMY	Active-duty military	20 to 29	M	related		2020-05-26	POSITIVE	RECOVERED	2020-06-21		2020-06-21			RT-PCR
821	TURBO	ANTIOQUIA	ARMY	Active-duty military	20 to 29	M	related		2020-05-26	POSITIVE	RECOVERED	2020-06-08		2020-06-08			RT-PCR
822	BOGOTA	BOGOTA	ARMY	Beneficiary	10 to 19	M	related		2020-05-28	POSITIVE	RECOVERED	2020-06-28		2020-06-28			RT-PCR
823	BOGOTA	BOGOTA	ARMY	Beneficiary	40 to 49	F	related		2020-05-28	POSITIVE	RECOVERED	2020-07-19		2020-07-19			RT-PCR
824	LETICIA	AMAZONAS	ARMY	Active-duty military	10 to 19	M	related		2020-05-26	POSITIVE	RECOVERED	2020-07-29		2020-07-29			RT-PCR
825	LETICIA	AMAZONAS	ARMY	Active-duty military	10 to 19	M	related		2020-05-26	POSITIVE	RECOVERED	2020-07-08		2020-07-08			RT-PCR
826	BUCARAMANGA	SANTANDER	ARMY	Active-duty military	20 to 29	M	related		2020-05-27	POSITIVE	RECOVERED	2020-07-08		2020-07-08			RT-PCR
827	BOGOTA	BOGOTA	ARMY	Retired Personnel	50 to 59	M	related		2020-05-28	POSITIVE	RECOVERED	2020-06-19		2020-06-19	YES		RT-PCR
828	LETICIA	AMAZONAS	ARMY	Active-duty military	10 to 19	M	related		2020-05-26	POSITIVE	RECOVERED	2020-07-08		2020-07-08			RT-PCR
829	BELLO	ANTIOQUIA	ARMY	Active-duty military	20 to 29	M	related		2020-05-27	POSITIVE	RECOVERED	2020-06-08		2020-06-08			RT-PCR
830	BARBOSA	ANTIOQUIA	ARMY	Active-duty military	20 to 29	M	related		2020-05-28	POSITIVE	RECOVERED	2020-06-07		2020-06-07			RT-PCR
831	SOACHA	CUNDINAMARCA	ARMY	Retired Personnel	40 to 49	M	related		2020-05-29	POSITIVE	RECOVERED	2020-06-24		2020-06-24			RT-PCR
832	BOGOTA	BOGOTA	ARMY	Active-duty military	30 to 39	M	related		2020-05-29	POSITIVE	RECOVERED	2020-06-24		2020-06-24			RT-PCR
833	BOGOTA	BOGOTA	ARMY	Retired Personnel	90 to 99	M	related		2020-05-29	POSITIVE	DECEASED		2020-05-31		YES		RT-PCR
834	BOGOTA	BOGOTA	ARMY	Beneficiary	0 to 9	M	related		2020-05-29	POSITIVE	RECOVERED	2020-06-24		2020-06-24			RT-PCR
835	BOGOTA	BOGOTA	ARMY	Beneficiary	0 to 9	F	related		2020-05-29	POSITIVE	RECOVERED	2020-06-20		2020-06-20	YES		RT-PCR
836	BOGOTA	BOGOTA	ARMY	Active-duty military	20 to 29	M	related		2020-05-29	POSITIVE	RECOVERED	2020-06-20		2020-06-20			RT-PCR
837	CALI	VALLE DEL CAUCA	ARMY	Retired Personnel	60 to 69	M	related		2020-05-28	POSITIVE	RECOVERED	2020-06-15		2020-06-15			RT-PCR
838	CALI	VALLE DEL CAUCA	ARMY	Active-duty military	20 to 29	M	related		2020-05-28	POSITIVE	RECOVERED	2020-06-22		2020-06-22			RT-PCR
839	CALI	VALLE DEL CAUCA	ARMY	Active-duty military	20 to 29	M	related		2020-05-28	POSITIVE	RECOVERED	2020-07-31		2020-07-31			RT-PCR
840	CALI	VALLE DEL CAUCA	ARMY	Active-duty military	10 to 19	M	related		2020-05-28	POSITIVE	RECOVERED	2020-06-22		2020-06-22			RT-PCR
841	CALI	VALLE DEL CAUCA	ARMY	Active-duty military	30 to 39	M	related		2020-05-28	POSITIVE	RECOVERED	2020-06-22		2020-06-22			RT-PCR
842	CALI	VALLE DEL CAUCA	ARMY	Active-duty military	30 to 39	M	related		2020-05-28	POSITIVE	RECOVERED	2020-06-26		2020-06-26			RT-PCR
843	CALI	VALLE DEL CAUCA	ARMY	Active-duty military	20 to 29	M	related		2020-05-28	POSITIVE	RECOVERED	2020-06-26		2020-06-26			RT-PCR
844	CALI	VALLE DEL CAUCA	ARMY	Active-duty military	10 to 19	M	related		2020-05-28	POSITIVE	RECOVERED	2020-06-26		2020-06-26			RT-PCR
845	CALI	VALLE DEL CAUCA	ARMY	Active-duty military	20 to 29	M	related		2020-05-28	POSITIVE	RECOVERED	2020-06-26		2020-06-26			RT-PCR
846	CALI	VALLE DEL CAUCA	ARMY	Active-duty military	30 to 39	M	related		2020-05-28	POSITIVE	RECOVERED	2020-06-26		2020-06-26			RT-PCR
847	BARRANQUILLA	ATLANTICO	ARMY	Active-duty military	30 to 39	M	related		2020-05-28	POSITIVE	RECOVERED	2020-06-20		2020-06-20			RT-PCR
848	BARRANQUILLA	ATLANTICO	ARMY	Active-duty military	20 to 29	M	related		2020-05-28	POSITIVE	RECOVERED	2021-01-14		2021-01-14			RT-PCR
849	BARRANQUILLA	ATLANTICO	ARMY	Active-duty military	20 to 29	M	related		2020-05-28	POSITIVE	RECOVERED	2020-06-20		2020-06-20			RT-PCR
850	BARRANQUILLA	ATLANTICO	ARMY	Active-duty military	20 to 29	M	related		2020-05-28	POSITIVE	RECOVERED	2020-06-20		2020-06-20			RT-PCR
851	BARRANQUILLA	ATLANTICO	ARMY	Active-duty military	20 to 29	M	related		2020-05-28	POSITIVE	RECOVERED	2020-06-20		2020-06-20			RT-PCR
852	BARRANQUILLA	ATLANTICO	ARMY	Active-duty military	20 to 29	M	related		2020-05-28	POSITIVE	RECOVERED	2020-06-20		2020-06-20			RT-PCR
853	BARRANQUILLA	ATLANTICO	ARMY	Active-duty military	20 to 29	M	related		2020-05-28	POSITIVE	RECOVERED	2020-06-20		2020-06-20			RT-PCR
854	BARRANQUILLA	ATLANTICO	ARMY	Active-duty military	30 to 39	M	related		2020-05-28	POSITIVE	RECOVERED	2020-06-20		2020-06-20			RT-PCR
855	BARRANQUILLA	ATLANTICO	ARMY	Active-duty military	20 to 29	M	related		2020-05-28	POSITIVE	RECOVERED	2020-06-20		2020-06-20			RT-PCR
856	BARRANQUILLA	ATLANTICO	ARMY	Active-duty military	20 to 29	M	related		2020-05-28	POSITIVE	RECOVERED	2020-06-20		2020-06-20			RT-PCR
857	BARRANQUILLA	ATLANTICO	ARMY	Active-duty military	20 to 29	M	related		2020-05-28	POSITIVE	RECOVERED	2020-06-20		2020-06-20			RT-PCR
858	BARRANQUILLA	ATLANTICO	ARMY	Retired Personnel	70 to 79	M	related		2020-05-28	POSITIVE	RECOVERED	2020-07-07		2020-07-07			RT-PCR
859	BOGOTA	BOGOTA	ARMY	Active-duty military	30 to 39	M	related		2020-05-29	POSITIVE	RECOVERED	2020-06-19		2020-06-19			RT-PCR
860	BOGOTA	BOGOTA	ARMY	Active-duty military	40 to 49	M	related		2020-05-29	POSITIVE	RECOVERED	2020-06-19		2020-06-19			RT-PCR
861	BOGOTA	BOGOTA	ARMY	Active-duty military	30 to 39	M	related		2020-05-29	POSITIVE	RECOVERED	2020-06-19		2020-06-19			RT-PCR
862	BOGOTA	BOGOTA	ARMY	Active-duty military	20 to 29	M	related		2020-05-29	POSITIVE	RECOVERED	2020-06-20		2020-06-20			RT-PCR
863	BOGOTA	BOGOTA	ARMY	Active-duty military	10 to 19	M	related		2020-05-29	POSITIVE	RECOVERED	2020-06-20		2020-06-20			RT-PCR
864	BOGOTA	BOGOTA	ARMY	Active-duty military	20 to 29	M	related		2020-05-29	POSITIVE	RECOVERED	2020-06-09		2020-06-09			RT-PCR
865	BOGOTA	BOGOTA	ARMY	Active-duty military	20 to 29	M	related		2020-05-29	POSITIVE	RECOVERED	2020-06-20		2020-06-20			RT-PCR
866	BOGOTA	BOGOTA	ARMY	Active-duty military	10 to 19	M	related		2020-05-29	POSITIVE	RECOVERED	2020-06-20		2020-06-20			RT-PCR
867	BOGOTA	BOGOTA	ARMY	Active-duty military	10 to 19	M	related		2020-05-29	POSITIVE	RECOVERED	2020-06-20		2020-06-20			RT-PCR
868	BOGOTA	BOGOTA	ARMY	Beneficiary	0 to 9	F	related		2020-05-29	POSITIVE	RECOVERED	2020-06-18		2020-06-18			RT-PCR
869	BOGOTA	BOGOTA	ARMY	Beneficiary	0 to 9	M	related		2020-05-29	POSITIVE	RECOVERED	2020-06-18		2020-06-18			RT-PCR
870	VILLAVICENCIO	META	ARMY	Active-duty military	20 to 29	M	related		2020-05-29	POSITIVE	RECOVERED	2020-06-21		2020-06-21			RT-PCR
871	BOGOTA	BOGOTA	ARMY	Active-duty military	20 to 29	M	related		2020-05-29	POSITIVE	RECOVERED	2020-06-20		2020-06-20			RT-PCR
872	BOGOTA	BOGOTA	ARMY	Active-duty military	30 to 39	M	related		2020-05-29	POSITIVE	RECOVERED	2020-06-20		2020-06-20			RT-PCR
873	BOGOTA	BOGOTA	ARMY	Active-duty military	40 to 49	M	related		2020-05-29	POSITIVE	RECOVERED	2020-07-19		2020-07-19			RT-PCR
874	BOGOTA	BOGOTA	ARMY	Beneficiary	70 to 79	M	related		2020-05-29	POSITIVE	RECOVERED	2020-06-30		2020-06-30			RT-PCR
875	CAREPA	ANTIOQUIA	ARMY	Active-duty military	30 to 39	M	related		2020-05-27	POSITIVE	RECOVERED	2020-06-27		2020-06-27			RT-PCR
876	CAREPA	ANTIOQUIA	ARMY	Active-duty military	40 to 49	M	related		2020-05-27	POSITIVE	RECOVERED	2020-06-27		2020-06-27			RT-PCR
877	CAREPA	ANTIOQUIA	ARMY	Active-duty military	30 to 39	M	related		2020-05-27	POSITIVE	RECOVERED	2020-07-15		2020-07-15			RT-PCR
878	CAREPA	ANTIOQUIA	ARMY	Active-duty military	30 to 39	M	related		2020-05-27	POSITIVE	RECOVERED	2020-07-15		2020-07-15			RT-PCR
879	CAREPA	ANTIOQUIA	ARMY	Active-duty military	30 to 39	M	related		2020-05-27	POSITIVE	RECOVERED	2020-07-15		2020-07-15			RT-PCR
880	CAREPA	ANTIOQUIA	ARMY	Active-duty military	20 to 29	M	related		2020-05-27	POSITIVE	RECOVERED	2020-07-15		2020-07-15			RT-PCR
881	CAREPA	ANTIOQUIA	ARMY	Active-duty military	30 to 39	M	related		2020-05-27	POSITIVE	RECOVERED	2020-06-19		2020-06-19			RT-PCR
882	CAREPA	ANTIOQUIA	ARMY	Active-duty military	30 to 39	M	related		2020-05-27	POSITIVE	RECOVERED	2020-07-15		2020-07-15			RT-PCR
883	CAREPA	ANTIOQUIA	ARMY	Active-duty military	30 to 39	M	related		2020-05-27	POSITIVE	RECOVERED	2020-06-27		2020-06-27			RT-PCR
884	CAREPA	ANTIOQUIA	ARMY	Beneficiary	10 to 19	F	related		2020-05-27	POSITIVE	RECOVERED	2020-06-27		2020-06-27			RT-PCR
885	CAREPA	ANTIOQUIA	ARMY	Beneficiary	0 to 9	F	related		2020-05-27	POSITIVE	RECOVERED	2020-06-27		2020-06-27			RT-PCR
886	FACATATIVA	CUNDINAMARCA	ARMY	Active-duty military	20 to 29	M	related		2020-05-27	POSITIVE	RECOVERED	2020-06-19		2020-06-19			RT-PCR
887	IBAGUE	TOLIMA	ARMY	Active-duty military	20 to 29	M	related		2020-05-29	POSITIVE	RECOVERED	2020-06-23		2020-06-23			RT-PCR
888	IBAGUE	TOLIMA	ARMY	Active-duty military	20 to 29	M	related		2020-05-29	POSITIVE	RECOVERED	2020-08-03		2020-08-03			RT-PCR
889	QUIBDO	CHOCO	ARMY	Active-duty military	20 to 29	M	related		2020-05-27	POSITIVE	RECOVERED	2020-07-19		2020-07-19	YES		RT-PCR
890	TUMACO	NARIÑO	ARMY	Active-duty military	30 to 39	M	related		2020-05-14	POSITIVE	RECOVERED	2020-06-13		2020-06-13			RT-PCR
891	CAREPA	ANTIOQUIA	ARMY	Active-duty military	10 to 19	M	related		2020-05-28	POSITIVE	RECOVERED	2020-06-19		2020-06-19			RT-PCR
892	MEDELLIN	ANTIOQUIA	ARMY	Beneficiary	10 to 19	F	related		2020-05-28	POSITIVE	RECOVERED	2020-07-24		2020-07-24			RT-PCR
893	BOGOTA	BOGOTA	ARMY	Active-duty military	20 to 29	M	related		2020-05-29	POSITIVE	RECOVERED	2020-06-20		2020-06-20			RT-PCR
894	BOGOTA	BOGOTA	ARMY	Active-duty military	20 to 29	M	related		2020-05-29	POSITIVE	RECOVERED	2020-06-30		2020-06-30			RT-PCR
895	CAREPA	ANTIOQUIA	ARMY	Active-duty military	30 to 39	M	related		2020-05-27	POSITIVE	RECOVERED	2020-07-15		2020-07-15			RT-PCR
896	CAREPA	ANTIOQUIA	ARMY	Active-duty military	20 to 29	F	related		2020-05-27	POSITIVE	RECOVERED	2020-06-27		2020-06-27			RT-PCR
897	CAREPA	ANTIOQUIA	ARMY	Active-duty military	30 to 39	M	related		2020-05-27	POSITIVE	RECOVERED	2020-06-19		2020-06-19			RT-PCR
898	CAREPA	ANTIOQUIA	ARMY	Active-duty military	30 to 39	M	related		2020-05-27	POSITIVE	RECOVERED	2020-06-27		2020-06-27			RT-PCR
899	CAREPA	ANTIOQUIA	ARMY	Active-duty military	40 to 49	M	related		2020-05-27	POSITIVE	RECOVERED	2020-06-27		2020-06-27			RT-PCR
900	IPIALES	NARIÑO	ARMY	Active-duty military	20 to 29	M	related		2020-05-27	POSITIVE	RECOVERED	2020-06-16		2020-06-16			RT-PCR
901	IPIALES	NARIÑO	ARMY	Active-duty military	20 to 29	M	related		2020-05-27	POSITIVE	RECOVERED	2020-06-23		2020-06-23			RT-PCR
902	SAN PEDRO DE URABA	ANTIOQUIA	ARMY	Active-duty military	20 to 29	M	related		2020-05-27	POSITIVE	RECOVERED	2020-06-19		2020-06-19			RT-PCR
903	SAN PEDRO DE URABA	ANTIOQUIA	ARMY	Active-duty military	20 to 29	M	related		2020-05-27	POSITIVE	RECOVERED	2020-06-08		2020-06-08			RT-PCR
904	BOGOTA	BOGOTA	ARMY	Beneficiary	40 to 49	F	related		2020-05-29	POSITIVE	RECOVERED	2020-06-28		2020-06-28			RT-PCR
905	BOGOTA	BOGOTA	ARMY	Retired Personnel	60 to 69	M	related		2020-05-29	POSITIVE	RECOVERED	2020-06-20		2020-06-20			RT-PCR
906	SOACHA	CUNDINAMARCA	ARMY	Beneficiary	10 to 19	M	related		2020-05-29	POSITIVE	RECOVERED	2020-07-01		2020-07-01			RT-PCR
907	BOGOTA	BOGOTA	ARMY	Beneficiary	0 to 9	F	related		2020-05-29	POSITIVE	RECOVERED	2020-06-20		2020-06-20			RT-PCR
908	BOGOTA	BOGOTA	ARMY	Beneficiary	0 to 9	F	related		2020-05-29	POSITIVE	RECOVERED	2020-06-28		2020-06-28			RT-PCR
909	SOACHA	CUNDINAMARCA	ARMY	Retired Personnel	50 to 59	M	related		2020-05-29	POSITIVE	RECOVERED	2020-06-24		2020-06-24			RT-PCR
910	GUADALAJARA DE BUGA	VALLE DEL CAUCA	ARMY	Active-duty military	30 to 39	M	related		2020-05-29	POSITIVE	RECOVERED	2020-07-19		2020-07-19	YES	YES	RT-PCR
911	VALLEDUPAR	CESAR	ARMY	Beneficiary	30 to 39	F	related		2020-05-30	POSITIVE	RECOVERED	2020-08-06		2020-08-06	YES		RT-PCR
912	FUNZA	CUNDINAMARCA	ARMY	Beneficiary	0 to 9	F	related		2020-05-26	POSITIVE	RECOVERED	2020-06-12		2020-06-12			RT-PCR
913	SANTA ROSA DEL SUR	BOLIVAR	ARMY	Active-duty military	10 to 19	M	related		2020-05-30	POSITIVE	RECOVERED	2020-07-02		2020-07-02			RT-PCR
914	SANTA ROSA DEL SUR	BOLIVAR	ARMY	Active-duty military	10 to 19	M	related		2020-05-30	POSITIVE	RECOVERED	2020-07-15		2020-07-15			RT-PCR
915	BOGOTA	BOGOTA	ARMY	Active-duty military	20 to 29	M	related		2020-05-30	POSITIVE	RECOVERED	2020-06-05		2020-06-05			RT-PCR
916	BOGOTA	BOGOTA	ARMY	Active-duty military	30 to 39	M	related		2020-05-30	POSITIVE	RECOVERED	2020-07-29		2020-07-29			RT-PCR
917	BOGOTA	BOGOTA	ARMY	Beneficiary	50 to 59	F	related		2020-05-30	POSITIVE	RECOVERED	2020-06-25		2020-06-25	YES		RT-PCR
918	BOGOTA	BOGOTA	ARMY	Active-duty military	40 to 49	M	related		2020-05-30	POSITIVE	RECOVERED	2020-07-19		2020-07-19			RT-PCR
919	BOGOTA	BOGOTA	ARMY	Retired Personnel	70 to 79	M	related		2020-05-30	POSITIVE	RECOVERED	2020-06-24		2020-06-24	YES		RT-PCR
920	BOGOTA	BOGOTA	ARMY	Beneficiary	60 to 69	F	related		2020-05-30	POSITIVE	RECOVERED	2020-06-24		2020-06-24			RT-PCR
921	BOGOTA	BOGOTA	ARMY	Beneficiary	50 to 59	F	related		2020-05-30	POSITIVE	RECOVERED	2020-06-24		2020-06-24			RT-PCR
922	BOGOTA	BOGOTA	ARMY	Active-duty military	40 to 49	M	related		2020-05-30	POSITIVE	RECOVERED	2020-06-24		2020-06-24	YES	YES	RT-PCR
923	DISTRACCION	GUAJIRA	ARMY	Active-duty military	20 to 29	M	related		2020-05-28	POSITIVE	RECOVERED	2020-06-28		2020-06-28			RT-PCR
924	BOGOTA	BOGOTA	ARMY	Beneficiary	30 to 39	M	related		2020-06-01	POSITIVE	RECOVERED	2020-06-24		2020-06-24			RT-PCR
925	BOGOTA	BOGOTA	ARMY	Beneficiary	10 to 19	F	related		2020-06-01	POSITIVE	RECOVERED	2020-07-19		2020-07-19			RT-PCR
926	QUIBDO	CHOCO	ARMY	Active-duty military	30 to 39	M	related		2020-05-28	POSITIVE	RECOVERED	2020-06-23		2020-06-23			RT-PCR
927	QUIBDO	CHOCO	ARMY	Active-duty military	20 to 29	M	related		2020-05-28	POSITIVE	RECOVERED	2020-07-19		2020-07-19			RT-PCR
928	QUIBDO	CHOCO	ARMY	Active-duty military	20 to 29	M	related		2020-05-28	POSITIVE	RECOVERED	2020-07-19		2020-07-19			RT-PCR
929	QUIBDO	CHOCO	ARMY	Active-duty military	10 to 19	M	related		2020-05-28	POSITIVE	RECOVERED	2020-07-19		2020-07-19			RT-PCR
930	QUIBDO	CHOCO	ARMY	Active-duty military	20 to 29	M	related		2020-05-28	POSITIVE	RECOVERED	2020-06-23		2020-06-23			RT-PCR
931	QUIBDO	CHOCO	ARMY	Active-duty military	30 to 39	M	related		2020-05-28	POSITIVE	RECOVERED	2020-06-23		2020-06-23			RT-PCR
932	QUIBDO	CHOCO	ARMY	Active-duty military	20 to 29	M	related		2020-05-28	POSITIVE	RECOVERED	2020-06-23		2020-06-23			RT-PCR
933	QUIBDO	CHOCO	ARMY	Active-duty military	10 to 19	M	related		2020-05-28	POSITIVE	RECOVERED	2020-06-23		2020-06-23			RT-PCR
934	QUIBDO	CHOCO	ARMY	Active-duty military	20 to 29	M	related		2020-05-28	POSITIVE	RECOVERED	2020-06-23		2020-06-23			RT-PCR
935	QUIBDO	CHOCO	ARMY	Active-duty military	40 to 49	M	related		2020-05-28	POSITIVE	RECOVERED	2020-06-30		2020-06-30			RT-PCR
936	QUIBDO	CHOCO	ARMY	Active-duty military	20 to 29	M	related		2020-05-28	POSITIVE	RECOVERED	2020-06-23		2020-06-23			RT-PCR
937	QUIBDO	CHOCO	ARMY	Active-duty military	30 to 39	M	related		2020-05-28	POSITIVE	RECOVERED	2020-07-19		2020-07-19			RT-PCR
938	QUIBDO	CHOCO	ARMY	Active-duty military	20 to 29	M	related		2020-05-28	POSITIVE	RECOVERED	2020-07-19		2020-07-19			RT-PCR
939	QUIBDO	CHOCO	ARMY	Active-duty military	20 to 29	M	related		2020-05-28	POSITIVE	RECOVERED	2020-07-19		2020-07-19			RT-PCR
940	QUIBDO	CHOCO	ARMY	Active-duty military	20 to 29	M	related		2020-05-28	POSITIVE	RECOVERED	2020-07-19		2020-07-19			RT-PCR
941	QUIBDO	CHOCO	ARMY	Active-duty military	10 to 19	M	related		2020-05-28	POSITIVE	RECOVERED	2020-07-19		2020-07-19			RT-PCR
942	QUIBDO	CHOCO	ARMY	Active-duty military	10 to 19	M	related		2020-05-28	POSITIVE	RECOVERED	2020-06-23		2020-06-23			RT-PCR
943	QUIBDO	CHOCO	ARMY	Active-duty military	10 to 19	M	related		2020-05-28	POSITIVE	RECOVERED	2020-07-19		2020-07-19			RT-PCR
944	QUIBDO	CHOCO	ARMY	Active-duty military	20 to 29	M	related		2020-05-28	POSITIVE	RECOVERED	2020-06-19		2020-06-19	YES		RT-PCR
945	QUIBDO	CHOCO	ARMY	Active-duty military	10 to 19	M	related		2020-05-28	POSITIVE	RECOVERED	2020-07-29		2020-07-29			RT-PCR
946	QUIBDO	CHOCO	ARMY	Active-duty military	20 to 29	M	related		2020-05-28	POSITIVE	RECOVERED	2020-07-19		2020-07-19			RT-PCR
947	QUIBDO	CHOCO	ARMY	Active-duty military	10 to 19	M	related		2020-05-28	POSITIVE	RECOVERED	2020-06-23		2020-06-23			RT-PCR
948	QUIBDO	CHOCO	ARMY	Active-duty military	20 to 29	M	related		2020-05-28	POSITIVE	RECOVERED	2020-06-23		2020-06-23			RT-PCR
949	QUIBDO	CHOCO	ARMY	Active-duty military	40 to 49	M	related		2020-05-28	POSITIVE	RECOVERED	2020-06-23		2020-06-23			RT-PCR
950	QUIBDO	CHOCO	ARMY	Active-duty military	40 to 49	M	related		2020-05-28	POSITIVE	RECOVERED	2020-07-19		2020-07-19			RT-PCR
951	QUIBDO	CHOCO	ARMY	Active-duty military	30 to 39	M	related		2020-05-28	POSITIVE	RECOVERED	2020-06-30		2020-06-30			RT-PCR
952	QUIBDO	CHOCO	ARMY	Active-duty military	30 to 39	M	related		2020-05-28	POSITIVE	RECOVERED	2020-06-23		2020-06-23			RT-PCR
953	QUIBDO	CHOCO	ARMY	Active-duty military	20 to 29	M	related		2020-05-28	POSITIVE	RECOVERED	2020-06-23		2020-06-23			RT-PCR
954	QUIBDO	CHOCO	ARMY	Active-duty military	20 to 29	F	related		2020-05-28	POSITIVE	RECOVERED	2020-06-23		2020-06-23			RT-PCR
955	BOGOTA	BOGOTA	ARMY	Active-duty military	10 to 19	M	related		2020-06-01	POSITIVE	RECOVERED	2020-06-24		2020-06-24			RT-PCR
956	BOGOTA	BOGOTA	ARMY	Active-duty military	20 to 29	M	related		2020-06-01	POSITIVE	RECOVERED	2020-07-26		2020-07-26			RT-PCR
957	BOGOTA	BOGOTA	ARMY	Active-duty military	30 to 39	M	related		2020-06-01	POSITIVE	RECOVERED	2020-07-19		2020-07-19			RT-PCR
958	BOGOTA	BOGOTA	ARMY	Beneficiary	60 to 69	F	related		2020-06-01	POSITIVE	RECOVERED	2020-07-10		2020-07-10	YES		RT-PCR
959	BOGOTA	BOGOTA	ARMY	Retired Personnel	40 to 49	M	related		2020-06-01	POSITIVE	RECOVERED	2020-06-28		2020-06-28	YES		RT-PCR
960	BOGOTA	BOGOTA	ARMY	Beneficiary	60 to 69	F	related		2020-06-01	POSITIVE	RECOVERED	2020-07-03		2020-07-03	YES		RT-PCR
961	BOGOTA	BOGOTA	ARMY	Retired Personnel	80 to 89	M	related		2020-06-01	POSITIVE	RECOVERED	2020-06-29		2020-06-29	YES		RT-PCR
962	YACUANQUER	NARIÑO	ARMY	Active-duty military	10 to 19	M	related		2020-05-26	POSITIVE	RECOVERED	2020-06-24		2020-06-24			RT-PCR
963	GUADALAJARA DE BUGA	VALLE DEL CAUCA	ARMY	Active-duty military	40 to 49	M	related		2020-06-02	POSITIVE	RECOVERED	2020-07-19		2020-07-19			RT-PCR
964	BANCO	MAGDALENA	ARMY	Active-duty military	30 to 39	M	related		2020-05-25	POSITIVE	RECOVERED	2020-06-19		2020-06-19			RT-PCR
965	QUIBDO	CHOCO	ARMY	Active-duty military	30 to 39	M	related		2020-05-28	POSITIVE	RECOVERED	2020-07-19		2020-07-19			RT-PCR
966	LETICIA	AMAZONAS	ARMY	Active-duty military	10 to 19	M	related		2020-06-01	POSITIVE	RECOVERED	2020-07-08		2020-07-08			RT-PCR
967	LETICIA	AMAZONAS	ARMY	Active-duty military	10 to 19	M	related		2020-06-01	POSITIVE	RECOVERED	2020-07-08		2020-07-08			RT-PCR
968	LETICIA	AMAZONAS	ARMY	Active-duty military	20 to 29	M	related		2020-06-01	POSITIVE	RECOVERED	2020-07-08		2020-07-08			RT-PCR
969	LETICIA	AMAZONAS	ARMY	Active-duty military	10 to 19	M	related		2020-06-01	POSITIVE	RECOVERED	2020-07-19		2020-07-19			RT-PCR
970	BOGOTA	BOGOTA	ARMY	Beneficiary	60 to 69	M	related		2020-06-03	POSITIVE	RECOVERED	2020-07-08		2020-07-08	YES		RT-PCR
971	BOGOTA	BOGOTA	ARMY	Beneficiary	30 to 39	F	related		2020-06-03	POSITIVE	RECOVERED	2020-07-02		2020-07-02			RT-PCR
972	BOGOTA	BOGOTA	ARMY	Beneficiary	0 to 9	F	related		2020-06-03	POSITIVE	RECOVERED	2020-06-25		2020-06-25			RT-PCR
973	BOGOTA	BOGOTA	ARMY	Beneficiary	30 to 39	F	related		2020-06-03	POSITIVE	RECOVERED	2020-06-25		2020-06-25			RT-PCR
974	BOGOTA	BOGOTA	ARMY	Beneficiary	30 to 39	F	related		2020-06-03	POSITIVE	RECOVERED	2020-06-25		2020-06-25			RT-PCR
975	BOGOTA	BOGOTA	ARMY	Retired Personnel	40 to 49	M	related		2020-06-03	POSITIVE	RECOVERED	2020-06-25		2020-06-25			RT-PCR
976	BOGOTA	BOGOTA	ARMY	Active-duty military	10 to 19	M	related		2020-06-03	POSITIVE	RECOVERED	2020-06-25		2020-06-25			RT-PCR
977	BOGOTA	BOGOTA	ARMY	Active-duty military	20 to 29	M	related		2020-06-03	POSITIVE	RECOVERED	2020-07-02		2020-07-02			RT-PCR
978	BOGOTA	BOGOTA	ARMY	Active-duty military	30 to 39	M	related		2020-06-03	POSITIVE	RECOVERED	2020-07-02		2020-07-02			RT-PCR
979	BOGOTA	BOGOTA	ARMY	Active-duty military	30 to 39	M	related		2020-06-03	POSITIVE	RECOVERED	2020-06-25		2020-06-25			RT-PCR
980	BOGOTA	BOGOTA	ARMY	Active-duty military	30 to 39	M	related		2020-06-03	POSITIVE	RECOVERED	2020-06-25		2020-06-25			RT-PCR
981	BOGOTA	BOGOTA	ARMY	Active-duty military	30 to 39	M	related		2020-06-03	POSITIVE	RECOVERED	2020-06-25		2020-06-25			RT-PCR
982	BOGOTA	BOGOTA	ARMY	Active-duty military	30 to 39	M	related		2020-06-03	POSITIVE	RECOVERED	2020-07-02		2020-07-02			RT-PCR
983	BOGOTA	BOGOTA	ARMY	Active-duty military	30 to 39	M	related		2020-06-03	POSITIVE	RECOVERED	2020-06-25		2020-06-25			RT-PCR
984	BOGOTA	BOGOTA	ARMY	Beneficiary	10 to 19	F	related		2020-06-03	POSITIVE	RECOVERED	2020-07-19		2020-07-19			RT-PCR
985	BOGOTA	BOGOTA	ARMY	Beneficiary	70 to 79	F	related		2020-06-03	POSITIVE	RECOVERED	2020-06-30		2020-06-30			RT-PCR
986	LETICIA	AMAZONAS	ARMY	Active-duty military	10 to 19	M	related		2020-06-03	POSITIVE	RECOVERED	2020-07-08		2020-07-08			RT-PCR
987	DISTRACCION	GUAJIRA	ARMY	Active-duty military	10 to 19	M	related		2020-06-03	POSITIVE	RECOVERED	2020-06-28		2020-06-28			RT-PCR
988	DISTRACCION	GUAJIRA	ARMY	Active-duty military	10 to 19	M	related		2020-06-03	POSITIVE	RECOVERED	2020-06-30		2020-06-30			RT-PCR
989	DISTRACCION	GUAJIRA	ARMY	Active-duty military	20 to 29	M	related		2020-06-03	POSITIVE	RECOVERED	2020-06-28		2020-06-28			RT-PCR
990	DISTRACCION	GUAJIRA	ARMY	Active-duty military	20 to 29	M	related		2020-06-03	POSITIVE	RECOVERED	2020-06-30		2020-06-30			RT-PCR
991	DISTRACCION	GUAJIRA	ARMY	Active-duty military	20 to 29	M	related		2020-06-03	POSITIVE	RECOVERED	2020-06-28		2020-06-28			RT-PCR
992	DISTRACCION	GUAJIRA	ARMY	Active-duty military	10 to 19	M	related		2020-06-03	POSITIVE	RECOVERED	2020-06-30		2020-06-30			RT-PCR
993	DISTRACCION	GUAJIRA	ARMY	Active-duty military	10 to 19	M	related		2020-06-03	POSITIVE	RECOVERED	2020-06-28		2020-06-28			RT-PCR
994	DISTRACCION	GUAJIRA	ARMY	Active-duty military	20 to 29	M	related		2020-06-03	POSITIVE	RECOVERED	2020-06-28		2020-06-28			RT-PCR
995	DISTRACCION	GUAJIRA	ARMY	Active-duty military	10 to 19	M	related		2020-06-03	POSITIVE	RECOVERED	2020-06-28		2020-06-28			RT-PCR
996	DISTRACCION	GUAJIRA	ARMY	Active-duty military	20 to 29	M	related		2020-06-03	POSITIVE	RECOVERED	2020-06-28		2020-06-28			RT-PCR
997	DISTRACCION	GUAJIRA	ARMY	Active-duty military	20 to 29	M	related		2020-06-03	POSITIVE	RECOVERED	2020-06-28		2020-06-28			RT-PCR
998	DISTRACCION	GUAJIRA	ARMY	Active-duty military	20 to 29	M	related		2020-06-03	POSITIVE	RECOVERED	2020-06-28		2020-06-28			RT-PCR
999	DISTRACCION	GUAJIRA	ARMY	Active-duty military	20 to 29	M	related		2020-06-03	POSITIVE	RECOVERED	2020-06-28		2020-06-28			RT-PCR
1000	DISTRACCION	GUAJIRA	ARMY	Active-duty military	10 to 19	M	related		2020-06-03	POSITIVE	RECOVERED	2020-06-28		2020-06-28			RT-PCR
1001	DISTRACCION	GUAJIRA	ARMY	Active-duty military	10 to 19	M	related		2020-06-03	POSITIVE	RECOVERED	2020-06-28		2020-06-28			RT-PCR
1002	DISTRACCION	GUAJIRA	ARMY	Active-duty military	10 to 19	M	related		2020-06-03	POSITIVE	RECOVERED	2020-06-28		2020-06-28			RT-PCR
1003	DISTRACCION	GUAJIRA	ARMY	Active-duty military	10 to 19	M	related		2020-06-03	POSITIVE	RECOVERED	2020-06-28		2020-06-28			RT-PCR
1004	DISTRACCION	GUAJIRA	ARMY	Active-duty military	20 to 29	M	related		2020-06-03	POSITIVE	RECOVERED	2020-06-28		2020-06-28			RT-PCR
1005	DISTRACCION	GUAJIRA	ARMY	Active-duty military	10 to 19	M	related		2020-06-03	POSITIVE	RECOVERED	2020-06-28		2020-06-28			RT-PCR
1006	DISTRACCION	GUAJIRA	ARMY	Active-duty military	10 to 19	M	related		2020-06-03	POSITIVE	RECOVERED	2020-06-28		2020-06-28			RT-PCR
1007	DISTRACCION	GUAJIRA	ARMY	Active-duty military	20 to 29	M	related		2020-06-03	POSITIVE	RECOVERED	2020-06-28		2020-06-28			RT-PCR
1008	DISTRACCION	GUAJIRA	ARMY	Active-duty military	10 to 19	M	related		2020-06-03	POSITIVE	RECOVERED	2020-06-30		2020-06-30			RT-PCR
1009	DISTRACCION	GUAJIRA	ARMY	Active-duty military	10 to 19	M	related		2020-06-03	POSITIVE	RECOVERED	2020-06-28		2020-06-28			RT-PCR
1010	DISTRACCION	GUAJIRA	ARMY	Active-duty military	10 to 19	M	related		2020-06-03	POSITIVE	RECOVERED	2020-06-28		2020-06-28			RT-PCR
1011	DISTRACCION	GUAJIRA	ARMY	Active-duty military	20 to 29	M	related		2020-06-03	POSITIVE	RECOVERED	2020-06-28		2020-06-28			RT-PCR
1012	DISTRACCION	GUAJIRA	ARMY	Active-duty military	20 to 29	M	related		2020-06-03	POSITIVE	RECOVERED	2020-07-09		2020-07-09			RT-PCR
1013	DISTRACCION	GUAJIRA	ARMY	Active-duty military	20 to 29	M	related		2020-06-03	POSITIVE	RECOVERED	2020-06-30		2020-06-30			RT-PCR
1014	DISTRACCION	GUAJIRA	ARMY	Active-duty military	10 to 19	M	related		2020-06-03	POSITIVE	RECOVERED	2020-06-28		2020-06-28			RT-PCR
1015	DISTRACCION	GUAJIRA	ARMY	Active-duty military	10 to 19	M	related		2020-06-03	POSITIVE	RECOVERED	2020-06-30		2020-06-30			RT-PCR
1016	DISTRACCION	GUAJIRA	ARMY	Active-duty military	10 to 19	M	related		2020-06-03	POSITIVE	RECOVERED	2020-06-28		2020-06-28			RT-PCR
1017	DISTRACCION	GUAJIRA	ARMY	Active-duty military	20 to 29	M	related		2020-06-03	POSITIVE	RECOVERED	2020-06-28		2020-06-28			RT-PCR
1018	DISTRACCION	GUAJIRA	ARMY	Active-duty military	10 to 19	M	related		2020-06-03	POSITIVE	RECOVERED	2020-06-28		2020-06-28			RT-PCR
1019	CALI	VALLE DEL CAUCA	NAVY	Active-duty military	40 to 49	M	related		2020-06-01	POSITIVE	RECOVERED	2020-06-29		2020-06-29			RT-PCR
1020	CALI	VALLE DEL CAUCA	ARMY	Beneficiary	0 to 9	F	related		2020-06-01	POSITIVE	RECOVERED	2020-06-24		2020-06-24			RT-PCR
1021	CALI	VALLE DEL CAUCA	ARMY	Active-duty military	30 to 39	M	related		2020-06-01	POSITIVE	RECOVERED	2020-06-29		2020-06-29			RT-PCR
1022	CALI	VALLE DEL CAUCA	ARMY	Active-duty military	30 to 39	M	related		2020-06-01	POSITIVE	RECOVERED	2020-06-29		2020-06-29			RT-PCR
1023	CALI	VALLE DEL CAUCA	ARMY	Active-duty military	30 to 39	M	related		2020-06-01	POSITIVE	RECOVERED	2020-06-29		2020-06-29			RT-PCR
1024	CALI	VALLE DEL CAUCA	ARMY	Active-duty military	20 to 29	M	related		2020-06-01	POSITIVE	RECOVERED	2020-06-29		2020-06-29			RT-PCR
1025	CALI	VALLE DEL CAUCA	ARMY	Active-duty military	20 to 29	M	related		2020-06-01	POSITIVE	RECOVERED	2020-06-29		2020-06-29			RT-PCR
1026	CALI	VALLE DEL CAUCA	ARMY	Active-duty military	30 to 39	M	related		2020-06-01	POSITIVE	RECOVERED	2020-06-29		2020-06-29			RT-PCR
1027	BOGOTA	BOGOTA	ARMY	Beneficiary	60 to 69	M	related		2020-05-30	POSITIVE	RECOVERED	2020-06-30		2020-06-30			RT-PCR
1028	CAREPA	ANTIOQUIA	ARMY	Active-duty military	20 to 29	M	related		2020-06-02	POSITIVE	RECOVERED	2020-06-19		2020-06-19			RT-PCR
1029	CAREPA	ANTIOQUIA	ARMY	Active-duty military	30 to 39	M	related		2020-06-02	POSITIVE	RECOVERED	2020-07-15		2020-07-15			RT-PCR
1030	CAREPA	ANTIOQUIA	ARMY	Active-duty military	30 to 39	M	related		2020-06-02	POSITIVE	RECOVERED	2020-07-15		2020-07-15			RT-PCR
1031	CAREPA	ANTIOQUIA	ARMY	Active-duty military	30 to 39	M	related		2020-06-02	POSITIVE	RECOVERED	2020-07-26		2020-07-26			RT-PCR
1032	CAREPA	ANTIOQUIA	ARMY	Active-duty military	30 to 39	M	related		2020-06-02	POSITIVE	RECOVERED	2020-07-26		2020-07-26			RT-PCR
1033	CAREPA	ANTIOQUIA	ARMY	Active-duty military	30 to 39	M	related		2020-06-02	POSITIVE	RECOVERED	2020-07-15		2020-07-15			RT-PCR
1034	CAREPA	ANTIOQUIA	ARMY	Active-duty military	20 to 29	M	related		2020-06-02	POSITIVE	RECOVERED	2020-07-15		2020-07-15			RT-PCR
1035	CAREPA	ANTIOQUIA	ARMY	Active-duty military	20 to 29	M	related		2020-06-02	POSITIVE	RECOVERED	2020-07-15		2020-07-15			RT-PCR
1036	CAREPA	ANTIOQUIA	ARMY	Active-duty military	20 to 29	M	related		2020-06-02	POSITIVE	RECOVERED	2020-07-15		2020-07-15			RT-PCR
1037	CAREPA	ANTIOQUIA	ARMY	Active-duty military	30 to 39	M	related		2020-06-02	POSITIVE	RECOVERED	2020-07-18		2020-07-18			RT-PCR
1038	CAREPA	ANTIOQUIA	ARMY	Active-duty military	30 to 39	M	related		2020-06-02	POSITIVE	RECOVERED	2020-07-26		2020-07-26			RT-PCR
1039	CAREPA	ANTIOQUIA	ARMY	Active-duty military	30 to 39	M	related		2020-06-02	POSITIVE	RECOVERED	2020-07-15		2020-07-15			RT-PCR
1040	CAREPA	ANTIOQUIA	ARMY	Active-duty military	30 to 39	F	related		2020-06-02	POSITIVE	RECOVERED	2020-07-15		2020-07-15	YES		RT-PCR
1041	CAREPA	ANTIOQUIA	ARMY	Active-duty military	30 to 39	M	related		2020-06-02	POSITIVE	RECOVERED	2020-07-15		2020-07-15			RT-PCR
1042	CAREPA	ANTIOQUIA	ARMY	Active-duty military	30 to 39	M	related		2020-06-02	POSITIVE	RECOVERED	2020-06-19		2020-06-19			RT-PCR
1043	CAREPA	ANTIOQUIA	ARMY	Active-duty military	30 to 39	M	related		2020-06-02	POSITIVE	RECOVERED	2020-07-15		2020-07-15			RT-PCR
1044	CAREPA	ANTIOQUIA	ARMY	Active-duty military	20 to 29	M	related		2020-06-02	POSITIVE	RECOVERED	2020-07-15		2020-07-15			RT-PCR
1045	CAREPA	ANTIOQUIA	ARMY	Active-duty military	20 to 29	M	related		2020-06-02	POSITIVE	RECOVERED	2020-07-26		2020-07-26			RT-PCR
1046	CAREPA	ANTIOQUIA	ARMY	Active-duty military	30 to 39	M	related		2020-06-02	POSITIVE	RECOVERED	2020-07-15		2020-07-15			RT-PCR
1047	CAREPA	ANTIOQUIA	ARMY	Active-duty military	30 to 39	M	related		2020-06-02	POSITIVE	RECOVERED	2020-07-26		2020-07-26			RT-PCR
1048	CAREPA	ANTIOQUIA	ARMY	Active-duty military	30 to 39	M	related		2020-06-02	POSITIVE	RECOVERED	2020-07-26		2020-07-26			RT-PCR
1049	CAREPA	ANTIOQUIA	ARMY	Active-duty military	30 to 39	M	related		2020-06-02	POSITIVE	RECOVERED	2020-07-15		2020-07-15			RT-PCR
1050	CAREPA	ANTIOQUIA	ARMY	Active-duty military	30 to 39	M	related		2020-06-02	POSITIVE	RECOVERED	2020-07-26		2020-07-26			RT-PCR
1051	CAREPA	ANTIOQUIA	ARMY	Active-duty military	10 to 19	M	related		2020-06-02	POSITIVE	RECOVERED	2020-07-15		2020-07-15			RT-PCR
1052	CAREPA	ANTIOQUIA	ARMY	Active-duty military	30 to 39	M	related		2020-06-02	POSITIVE	RECOVERED	2020-06-19		2020-06-19			RT-PCR
1053	CAREPA	ANTIOQUIA	ARMY	Active-duty military	30 to 39	M	related		2020-06-02	POSITIVE	RECOVERED	2020-07-15		2020-07-15			RT-PCR
1054	CAREPA	ANTIOQUIA	ARMY	Active-duty military	30 to 39	M	related		2020-06-02	POSITIVE	RECOVERED	2020-07-15		2020-07-15			RT-PCR
1055	CAREPA	ANTIOQUIA	ARMY	Active-duty military	30 to 39	M	related		2020-06-02	POSITIVE	RECOVERED	2020-07-15		2020-07-15			RT-PCR
1056	CAREPA	ANTIOQUIA	ARMY	Active-duty military	20 to 29	M	related		2020-06-02	POSITIVE	RECOVERED	2020-07-26		2020-07-26			RT-PCR
1057	CAREPA	ANTIOQUIA	ARMY	Active-duty military	30 to 39	M	related		2020-06-02	POSITIVE	RECOVERED	2020-06-19		2020-06-19			RT-PCR
1058	CAREPA	ANTIOQUIA	ARMY	Active-duty military	30 to 39	M	related		2020-06-02	POSITIVE	RECOVERED	2020-07-26		2020-07-26			RT-PCR
1059	CAREPA	ANTIOQUIA	ARMY	Active-duty military	30 to 39	M	related		2020-06-02	POSITIVE	RECOVERED	2020-07-15		2020-07-15			RT-PCR
1060	CAREPA	ANTIOQUIA	ARMY	Active-duty military	20 to 29	M	related		2020-06-02	POSITIVE	RECOVERED	2020-07-15		2020-07-15			RT-PCR
1061	CAREPA	ANTIOQUIA	ARMY	Active-duty military	20 to 29	M	related		2020-06-02	POSITIVE	RECOVERED	2020-07-15		2020-07-15			RT-PCR
1062	CAREPA	ANTIOQUIA	ARMY	Active-duty military	30 to 39	M	related		2020-06-02	POSITIVE	RECOVERED	2020-06-19		2020-06-19			RT-PCR
1063	CAREPA	ANTIOQUIA	ARMY	Active-duty military	30 to 39	M	related		2020-06-02	POSITIVE	RECOVERED	2020-07-15		2020-07-15			RT-PCR
1064	CAREPA	ANTIOQUIA	ARMY	Active-duty military	20 to 29	M	related		2020-06-02	POSITIVE	RECOVERED	2020-07-26		2020-07-26			RT-PCR
1065	CAREPA	ANTIOQUIA	ARMY	Active-duty military	20 to 29	M	related		2020-06-02	POSITIVE	RECOVERED	2020-07-15		2020-07-15			RT-PCR
1066	CAREPA	ANTIOQUIA	ARMY	Active-duty military	20 to 29	M	related		2020-06-02	POSITIVE	RECOVERED	2020-07-26		2020-07-26			RT-PCR
1067	CAREPA	ANTIOQUIA	ARMY	Active-duty military	20 to 29	M	related		2020-06-02	POSITIVE	RECOVERED	2020-07-15		2020-07-15			RT-PCR
1068	CAREPA	ANTIOQUIA	ARMY	Active-duty military	20 to 29	M	related		2020-06-02	POSITIVE	RECOVERED	2020-07-15		2020-07-15			RT-PCR
1069	BOGOTA	BOGOTA	ARMY	Beneficiary	0 to 9	F	related		2020-06-04	POSITIVE	RECOVERED	2020-07-07		2020-07-07			RT-PCR
1070	BOGOTA	BOGOTA	ARMY	Retired Personnel	40 to 49	M	related		2020-06-04	POSITIVE	RECOVERED	2020-06-28		2020-06-28			RT-PCR
1071	BOGOTA	BOGOTA	ARMY	Active-duty military	30 to 39	M	related		2020-06-04	POSITIVE	RECOVERED	2020-07-19		2020-07-19	YES	YES	RT-PCR
1072	BOGOTA	BOGOTA	ARMY	Active-duty military	30 to 39	M	related		2020-06-04	POSITIVE	RECOVERED	2020-06-29		2020-06-29	YES		RT-PCR
1073	SANTA ROSA DEL SUR	BOLIVAR	ARMY	Active-duty military	30 to 39	M	related		2020-06-04	POSITIVE	RECOVERED	2020-07-15		2020-07-15			RT-PCR
1074	SANTA ROSA DEL SUR	BOLIVAR	ARMY	Active-duty military	20 to 29	M	related		2020-06-04	POSITIVE	RECOVERED	2020-07-02		2020-07-02			RT-PCR
1075	SANTA ROSA DEL SUR	BOLIVAR	ARMY	Active-duty military	20 to 29	M	related		2020-06-04	POSITIVE	RECOVERED	2020-07-02		2020-07-02			RT-PCR
1076	SANTA ROSA DEL SUR	BOLIVAR	ARMY	Active-duty military	20 to 29	M	related		2020-06-04	POSITIVE	RECOVERED	2020-07-15		2020-07-15			RT-PCR
1077	SANTA ROSA DEL SUR	BOLIVAR	ARMY	Active-duty military	20 to 29	M	related		2020-06-04	POSITIVE	RECOVERED	2020-07-02		2020-07-02			RT-PCR
1078	SANTA ROSA DEL SUR	BOLIVAR	ARMY	Active-duty military	10 to 19	M	related		2020-06-04	POSITIVE	RECOVERED	2020-07-31		2020-07-31			RT-PCR
1079	SANTA ROSA DEL SUR	BOLIVAR	ARMY	Active-duty military	10 to 19	M	related		2020-06-04	POSITIVE	RECOVERED	2020-07-02		2020-07-02			RT-PCR
1080	SANTA ROSA DEL SUR	BOLIVAR	ARMY	Active-duty military	10 to 19	M	related		2020-06-04	POSITIVE	RECOVERED	2020-07-02		2020-07-02			RT-PCR
1081	SANTA ROSA DEL SUR	BOLIVAR	ARMY	Active-duty military	20 to 29	M	related		2020-06-04	POSITIVE	RECOVERED	2020-07-02		2020-07-02			RT-PCR
1082	SANTA ROSA DEL SUR	BOLIVAR	ARMY	Active-duty military	20 to 29	M	related		2020-06-04	POSITIVE	RECOVERED	2020-07-31		2020-07-31			RT-PCR
1083	SANTA ROSA DEL SUR	BOLIVAR	ARMY	Active-duty military	20 to 29	M	related		2020-06-04	POSITIVE	RECOVERED	2020-07-02		2020-07-02			RT-PCR
1084	SANTA ROSA DEL SUR	BOLIVAR	ARMY	Active-duty military	20 to 29	M	related		2020-06-04	POSITIVE	RECOVERED	2020-07-31		2020-07-31			RT-PCR
1085	SANTA ROSA DEL SUR	BOLIVAR	ARMY	Active-duty military	20 to 29	M	related		2020-06-04	POSITIVE	RECOVERED	2020-07-31		2020-07-31			RT-PCR
1086	SANTA ROSA DEL SUR	BOLIVAR	ARMY	Active-duty military	20 to 29	M	related		2020-06-04	POSITIVE	RECOVERED	2020-07-02		2020-07-02			RT-PCR
1087	SANTA ROSA DEL SUR	BOLIVAR	ARMY	Active-duty military	20 to 29	M	related		2020-06-04	POSITIVE	RECOVERED	2020-07-31		2020-07-31			RT-PCR
1088	SANTA ROSA DEL SUR	BOLIVAR	ARMY	Active-duty military	10 to 19	M	related		2020-06-04	POSITIVE	RECOVERED	2020-07-02		2020-07-02			RT-PCR
1089	SANTA ROSA DEL SUR	BOLIVAR	ARMY	Active-duty military	20 to 29	M	related		2020-06-04	POSITIVE	RECOVERED	2020-07-31		2020-07-31			RT-PCR
1090	SANTA ROSA DEL SUR	BOLIVAR	ARMY	Active-duty military	20 to 29	M	related		2020-06-04	POSITIVE	RECOVERED	2020-07-31		2020-07-31			RT-PCR
1091	SANTA ROSA DEL SUR	BOLIVAR	ARMY	Active-duty military	20 to 29	M	related		2020-06-04	POSITIVE	RECOVERED	2020-07-15		2020-07-15			RT-PCR
1092	SANTA ROSA DEL SUR	BOLIVAR	ARMY	Active-duty military	20 to 29	M	related		2020-06-04	POSITIVE	RECOVERED	2020-07-15		2020-07-15			RT-PCR
1093	SANTA ROSA DEL SUR	BOLIVAR	ARMY	Active-duty military	20 to 29	M	related		2020-06-04	POSITIVE	RECOVERED	2020-07-02		2020-07-02			RT-PCR
1094	BOGOTA	BOGOTA	ARMY	Beneficiary	50 to 59	M	related		2020-06-05	POSITIVE	RECOVERED	2020-06-29		2020-06-29	YES	YES	RT-PCR
1095	BOGOTA	BOGOTA	ARMY	Retired Personnel	80 to 89	M	related		2020-06-05	POSITIVE	DECEASED		2020-06-12		YES		RT-PCR
1096	CAREPA	ANTIOQUIA	ARMY	Active-duty military	30 to 39	M	related		2020-06-02	POSITIVE	RECOVERED	2020-06-19		2020-06-19			RT-PCR
1097	CAREPA	ANTIOQUIA	ARMY	Active-duty military	30 to 39	M	related		2020-06-02	POSITIVE	RECOVERED	2020-06-19		2020-06-19			RT-PCR
1098	CAREPA	ANTIOQUIA	ARMY	Active-duty military	30 to 39	M	related		2020-06-02	POSITIVE	RECOVERED	2020-07-15		2020-07-15			RT-PCR
1099	CAREPA	ANTIOQUIA	ARMY	Active-duty military	30 to 39	M	related		2020-06-02	POSITIVE	RECOVERED	2020-06-19		2020-06-19			RT-PCR
1100	BARRANQUILLA	ATLANTICO	ARMY	Active-duty military	30 to 39	M	related		2020-06-04	POSITIVE	RECOVERED	2020-06-29		2020-06-29			RT-PCR
1101	BARRANQUILLA	ATLANTICO	ARMY	Active-duty military	20 to 29	M	related		2020-06-04	POSITIVE	RECOVERED	2020-06-20		2020-06-20			RT-PCR
1102	BARRANQUILLA	ATLANTICO	ARMY	Active-duty military	20 to 29	M	related		2020-06-04	POSITIVE	RECOVERED	2020-06-20		2020-06-20			RT-PCR
1103	BARRANQUILLA	ATLANTICO	ARMY	Active-duty military	20 to 29	M	related		2020-06-04	POSITIVE	RECOVERED	2020-06-20		2020-06-20			RT-PCR
1104	BARRANQUILLA	ATLANTICO	ARMY	Active-duty military	10 to 19	M	related		2020-06-04	POSITIVE	RECOVERED	2020-06-20		2020-06-20			RT-PCR
1105	BOGOTA	BOGOTA	ARMY	Active-duty military	40 to 49	M	related		2020-06-04	POSITIVE	RECOVERED	2020-07-07		2020-07-07	YES		RT-PCR
1106	FACATATIVA	CUNDINAMARCA	ARMY	Active-duty military	30 to 39	M	related		2020-06-04	POSITIVE	RECOVERED	2020-06-25		2020-06-25			RT-PCR
1107	FACATATIVA	CUNDINAMARCA	ARMY	Active-duty military	30 to 39	M	related		2020-06-04	POSITIVE	RECOVERED	2020-07-02		2020-07-02			RT-PCR
1108	FACATATIVA	CUNDINAMARCA	ARMY	Active-duty military	30 to 39	M	related		2020-06-04	POSITIVE	RECOVERED	2020-07-02		2020-07-02			RT-PCR
1109	FACATATIVA	CUNDINAMARCA	ARMY	Active-duty military	40 to 49	M	related		2020-06-04	POSITIVE	RECOVERED	2020-06-23		2020-06-23			RT-PCR
1110	SAN JOSE DEL GUAVIARE	GUAVIARE	ARMY	Active-duty military	10 to 19	M	related		2020-06-02	POSITIVE	RECOVERED	2020-06-21		2020-06-21			RT-PCR
1111	SAN JOSE DEL GUAVIARE	GUAVIARE	ARMY	Active-duty military	10 to 19	M	related		2020-06-02	POSITIVE	RECOVERED	2020-06-21		2020-06-21			RT-PCR
1112	QUIBDO	CHOCO	ARMY	Active-duty military	20 to 29	M	related		2020-05-21	POSITIVE	RECOVERED	2020-06-13		2020-06-13			RT-PCR
1113	QUIBDO	CHOCO	ARMY	Active-duty military	20 to 29	M	related		2020-05-21	POSITIVE	RECOVERED	2020-06-15		2020-06-15			RT-PCR
1114	CAREPA	ANTIOQUIA	ARMY	Active-duty military	20 to 29	M	related		2020-06-02	POSITIVE	RECOVERED	2020-07-15		2020-07-15			RT-PCR
1115	CAREPA	ANTIOQUIA	ARMY	Active-duty military	40 to 49	M	related		2020-06-02	POSITIVE	RECOVERED	2020-07-15		2020-07-15			RT-PCR
1116	CAREPA	ANTIOQUIA	ARMY	Active-duty military	30 to 39	M	related		2020-06-02	POSITIVE	RECOVERED	2020-07-15		2020-07-15			RT-PCR
1117	CAREPA	ANTIOQUIA	ARMY	Active-duty military	30 to 39	M	related		2020-06-02	POSITIVE	RECOVERED	2020-06-19		2020-06-19			RT-PCR
1118	CAREPA	ANTIOQUIA	ARMY	Active-duty military	20 to 29	M	related		2020-06-02	POSITIVE	RECOVERED	2020-07-15		2020-07-15			RT-PCR
1119	CAREPA	ANTIOQUIA	ARMY	Active-duty military	30 to 39	M	related		2020-06-02	POSITIVE	RECOVERED	2020-06-19		2020-06-19			RT-PCR
1120	CAREPA	ANTIOQUIA	ARMY	Active-duty military	30 to 39	M	related		2020-06-02	POSITIVE	RECOVERED	2020-07-15		2020-07-15			RT-PCR
1121	LA MESA	CUNDINAMARCA	ARMY	Retired Personnel	40 to 49	M	related		2020-06-02	POSITIVE	RECOVERED	2020-06-18		2020-06-18			RT-PCR
1122	TUMACO	NARIÑO	ARMY	Active-duty military	20 to 29	M	related		2020-06-02	POSITIVE	RECOVERED	2020-06-30		2020-06-30			RT-PCR
1123	POPAYAN	CAUCA	ARMY	Active-duty military	20 to 29	M	related		2020-06-02	POSITIVE	RECOVERED	2020-06-24		2020-06-24			RT-PCR
1124	TUMACO	NARIÑO	ARMY	Active-duty military	20 to 29	M	related		2020-06-02	POSITIVE	RECOVERED	2020-06-30		2020-06-30			RT-PCR
1125	TUMACO	NARIÑO	ARMY	Active-duty military	30 to 39	M	related		2020-06-02	POSITIVE	RECOVERED	2020-06-30		2020-06-30			RT-PCR
1126	TUMACO	NARIÑO	ARMY	Active-duty military	20 to 29	M	related		2020-06-02	POSITIVE	RECOVERED	2020-06-23		2020-06-23			RT-PCR
1127	TUMACO	NARIÑO	ARMY	Active-duty military	30 to 39	M	related		2020-06-02	POSITIVE	RECOVERED	2020-07-14		2020-07-14			RT-PCR
1128	TUMACO	NARIÑO	ARMY	Active-duty military	30 to 39	M	related		2020-06-02	POSITIVE	RECOVERED	2020-06-30		2020-06-30			RT-PCR
1129	TUMACO	NARIÑO	ARMY	Active-duty military	30 to 39	M	related		2020-06-02	POSITIVE	RECOVERED	2020-06-30		2020-06-30			RT-PCR
1130	TUMACO	NARIÑO	ARMY	Active-duty military	30 to 39	M	related		2020-06-02	POSITIVE	RECOVERED	2020-07-15		2020-07-15			RT-PCR
1131	TUMACO	NARIÑO	ARMY	Active-duty military	30 to 39	M	related		2020-06-02	POSITIVE	RECOVERED	2020-06-30		2020-06-30			RT-PCR
1132	TUMACO	NARIÑO	ARMY	Active-duty military	30 to 39	M	related		2020-06-02	POSITIVE	RECOVERED	2020-06-30		2020-06-30			RT-PCR
1133	TUMACO	NARIÑO	ARMY	Active-duty military	30 to 39	M	related		2020-06-02	POSITIVE	RECOVERED	2020-06-30		2020-06-30			RT-PCR
1134	TUMACO	NARIÑO	ARMY	Active-duty military	30 to 39	M	related		2020-06-02	POSITIVE	RECOVERED	2020-06-30		2020-06-30			RT-PCR
1135	TUMACO	NARIÑO	ARMY	Active-duty military	30 to 39	M	related		2020-06-02	POSITIVE	RECOVERED	2020-07-14		2020-07-14			RT-PCR
1136	TUMACO	NARIÑO	ARMY	Active-duty military	30 to 39	M	related		2020-06-02	POSITIVE	RECOVERED	2020-07-14		2020-07-14			RT-PCR
1137	TUMACO	NARIÑO	ARMY	Active-duty military	30 to 39	M	related		2020-06-02	POSITIVE	RECOVERED	2020-07-14		2020-07-14			RT-PCR
1138	TUMACO	NARIÑO	ARMY	Active-duty military	20 to 29	M	related		2020-06-02	POSITIVE	RECOVERED	2020-06-30		2020-06-30			RT-PCR
1139	TUMACO	NARIÑO	ARMY	Active-duty military	20 to 29	M	related		2020-06-02	POSITIVE	RECOVERED	2020-07-26		2020-07-26			RT-PCR
1140	TUMACO	NARIÑO	ARMY	Active-duty military	30 to 39	M	related		2020-06-02	POSITIVE	RECOVERED	2020-06-30		2020-06-30			RT-PCR
1141	TUMACO	NARIÑO	ARMY	Active-duty military	30 to 39	M	related		2020-06-02	POSITIVE	RECOVERED	2020-06-30		2020-06-30			RT-PCR
1142	TUMACO	NARIÑO	ARMY	Active-duty military	30 to 39	M	related		2020-06-02	POSITIVE	RECOVERED	2020-06-30		2020-06-30			RT-PCR
1143	TUMACO	NARIÑO	ARMY	Active-duty military	20 to 29	M	related		2020-06-02	POSITIVE	RECOVERED	2020-06-30		2020-06-30			RT-PCR
1144	TUMACO	NARIÑO	ARMY	Active-duty military	30 to 39	M	related		2020-06-02	POSITIVE	RECOVERED	2020-07-26		2020-07-26			RT-PCR
1145	TUMACO	NARIÑO	ARMY	Active-duty military	20 to 29	M	related		2020-06-02	POSITIVE	RECOVERED	2020-06-30		2020-06-30			RT-PCR
1146	TUMACO	NARIÑO	ARMY	Active-duty military	30 to 39	M	related		2020-06-02	POSITIVE	RECOVERED	2020-06-30		2020-06-30			RT-PCR
1147	TUMACO	NARIÑO	ARMY	Active-duty military	30 to 39	M	related		2020-06-02	POSITIVE	RECOVERED	2020-06-30		2020-06-30			RT-PCR
1148	TUMACO	NARIÑO	ARMY	Active-duty military	30 to 39	M	related		2020-06-02	POSITIVE	RECOVERED	2020-06-30		2020-06-30			RT-PCR
1149	TUMACO	NARIÑO	ARMY	Active-duty military	20 to 29	M	related		2020-06-02	POSITIVE	RECOVERED	2020-07-14		2020-07-14			RT-PCR
1150	TUMACO	NARIÑO	ARMY	Active-duty military	30 to 39	M	related		2020-06-02	POSITIVE	RECOVERED	2020-06-30		2020-06-30			RT-PCR
1151	TUMACO	NARIÑO	ARMY	Active-duty military	30 to 39	M	related		2020-06-02	POSITIVE	RECOVERED	2020-06-30		2020-06-30			RT-PCR
1152	TUMACO	NARIÑO	ARMY	Active-duty military	20 to 29	M	related		2020-06-02	POSITIVE	RECOVERED	2020-06-30		2020-06-30			RT-PCR
1153	TUMACO	NARIÑO	ARMY	Active-duty military	30 to 39	M	related		2020-06-02	POSITIVE	RECOVERED	2020-06-30		2020-06-30	YES		RT-PCR
1154	TUMACO	NARIÑO	ARMY	Active-duty military	30 to 39	M	related		2020-06-02	POSITIVE	RECOVERED	2020-06-30		2020-06-30			RT-PCR
1155	TUMACO	NARIÑO	ARMY	Active-duty military	30 to 39	M	related		2020-06-02	POSITIVE	RECOVERED	2020-06-30		2020-06-30			RT-PCR
1156	TUMACO	NARIÑO	ARMY	Active-duty military	30 to 39	M	related		2020-06-02	POSITIVE	RECOVERED	2020-07-14		2020-07-14			RT-PCR
1157	TUMACO	NARIÑO	ARMY	Active-duty military	30 to 39	M	related		2020-06-02	POSITIVE	RECOVERED	2020-06-30		2020-06-30			RT-PCR
1158	TUMACO	NARIÑO	ARMY	Active-duty military	30 to 39	M	related		2020-06-02	POSITIVE	RECOVERED	2020-06-30		2020-06-30			RT-PCR
1159	TUMACO	NARIÑO	ARMY	Active-duty military	30 to 39	M	related		2020-06-02	POSITIVE	RECOVERED	2020-06-30		2020-06-30			RT-PCR
1160	TUMACO	NARIÑO	ARMY	Active-duty military	30 to 39	M	related		2020-06-02	POSITIVE	RECOVERED	2020-06-30		2020-06-30			RT-PCR
1161	TUMACO	NARIÑO	ARMY	Active-duty military	30 to 39	M	related		2020-06-02	POSITIVE	RECOVERED	2020-06-30		2020-06-30			RT-PCR
1162	TUMACO	NARIÑO	ARMY	Active-duty military	30 to 39	M	related		2020-06-02	POSITIVE	RECOVERED	2020-06-30		2020-06-30			RT-PCR
1163	TUMACO	NARIÑO	ARMY	Active-duty military	30 to 39	M	related		2020-06-02	POSITIVE	RECOVERED	2020-06-30		2020-06-30			RT-PCR
1164	TUMACO	NARIÑO	ARMY	Active-duty military	30 to 39	M	related		2020-06-02	POSITIVE	RECOVERED	2020-06-30		2020-06-30			RT-PCR
1165	TUMACO	NARIÑO	ARMY	Active-duty military	30 to 39	M	related		2020-06-02	POSITIVE	RECOVERED	2020-07-18		2020-07-18			RT-PCR
1166	TUMACO	NARIÑO	ARMY	Active-duty military	30 to 39	M	related		2020-06-02	POSITIVE	RECOVERED	2020-06-30		2020-06-30			RT-PCR
1167	TUMACO	NARIÑO	ARMY	Active-duty military	30 to 39	M	related		2020-06-02	POSITIVE	RECOVERED	2020-06-30		2020-06-30			RT-PCR
1168	TUMACO	NARIÑO	ARMY	Active-duty military	30 to 39	M	related		2020-06-02	POSITIVE	RECOVERED	2020-06-30		2020-06-30			RT-PCR
1169	TUMACO	NARIÑO	ARMY	Active-duty military	40 to 49	M	related		2020-06-02	POSITIVE	RECOVERED	2020-06-30		2020-06-30			RT-PCR
1170	TUMACO	NARIÑO	ARMY	Active-duty military	30 to 39	M	related		2020-06-02	POSITIVE	RECOVERED	2020-06-30		2020-06-30			RT-PCR
1171	TUMACO	NARIÑO	ARMY	Active-duty military	30 to 39	M	related		2020-06-02	POSITIVE	RECOVERED	2020-06-30		2020-06-30			RT-PCR
1172	TUMACO	NARIÑO	ARMY	Active-duty military	40 to 49	M	related		2020-06-02	POSITIVE	RECOVERED	2020-06-30		2020-06-30			RT-PCR
1173	TUMACO	NARIÑO	ARMY	Active-duty military	30 to 39	M	related		2020-06-02	POSITIVE	RECOVERED	2020-06-30		2020-06-30			RT-PCR
1174	TUMACO	NARIÑO	ARMY	Active-duty military	20 to 29	M	related		2020-06-02	POSITIVE	RECOVERED	2020-07-14		2020-07-14			RT-PCR
1175	TUMACO	NARIÑO	ARMY	Active-duty military	30 to 39	M	related		2020-06-02	POSITIVE	RECOVERED	2020-06-30		2020-06-30			RT-PCR
1176	TUMACO	NARIÑO	ARMY	Active-duty military	20 to 29	M	related		2020-06-02	POSITIVE	RECOVERED	2020-06-30		2020-06-30			RT-PCR
1177	TUMACO	NARIÑO	ARMY	Active-duty military	30 to 39	M	related		2020-06-02	POSITIVE	RECOVERED	2020-06-30		2020-06-30			RT-PCR
1178	TUMACO	NARIÑO	ARMY	Active-duty military	20 to 29	M	related		2020-06-02	POSITIVE	RECOVERED	2020-06-30		2020-06-30			RT-PCR
1179	TUMACO	NARIÑO	ARMY	Active-duty military	30 to 39	M	related		2020-06-02	POSITIVE	RECOVERED	2020-07-15		2020-07-15			RT-PCR
1180	TUMACO	NARIÑO	ARMY	Active-duty military	30 to 39	M	related		2020-06-02	POSITIVE	RECOVERED	2020-06-30		2020-06-30			RT-PCR
1181	TUMACO	NARIÑO	ARMY	Active-duty military	20 to 29	M	related		2020-06-02	POSITIVE	RECOVERED	2020-07-14		2020-07-14			RT-PCR
1182	SAN JOSE DEL GUAVIARE	GUAVIARE	ARMY	Active-duty military	10 to 19	M	related		2020-06-02	POSITIVE	RECOVERED	2020-06-21		2020-06-21			RT-PCR
1183	SAN JOSE DEL GUAVIARE	GUAVIARE	ARMY	Active-duty military	20 to 29	M	related		2020-06-02	POSITIVE	RECOVERED	2020-06-23		2020-06-23			RT-PCR
1184	SAN JOSE DEL GUAVIARE	GUAVIARE	ARMY	Active-duty military	30 to 39	M	related		2020-06-02	POSITIVE	RECOVERED	2020-06-21		2020-06-21			RT-PCR
1185	SAN JOSE DEL GUAVIARE	GUAVIARE	ARMY	Active-duty military	20 to 29	M	related		2020-06-02	POSITIVE	RECOVERED	2020-06-21		2020-06-21			RT-PCR
1186	SAN JOSE DEL GUAVIARE	GUAVIARE	ARMY	Active-duty military	10 to 19	M	related		2020-06-02	POSITIVE	RECOVERED	2020-06-21		2020-06-21			RT-PCR
1187	TUMACO	NARIÑO	ARMY	Active-duty military	20 to 29	M	related		2020-06-02	POSITIVE	RECOVERED	2020-06-30		2020-06-30			RT-PCR
1188	TUMACO	NARIÑO	ARMY	Active-duty military	30 to 39	M	related		2020-06-02	POSITIVE	RECOVERED	2020-07-18		2020-07-18			RT-PCR
1189	TUMACO	NARIÑO	ARMY	Active-duty military	30 to 39	M	related		2020-06-02	POSITIVE	RECOVERED	2020-06-30		2020-06-30			RT-PCR
1190	TUMACO	NARIÑO	ARMY	Active-duty military	30 to 39	M	related		2020-06-02	POSITIVE	RECOVERED	2020-06-30		2020-06-30			RT-PCR
1191	TUMACO	NARIÑO	ARMY	Active-duty military	30 to 39	M	related		2020-06-02	POSITIVE	RECOVERED	2020-06-30		2020-06-30			RT-PCR
1192	TUMACO	NARIÑO	ARMY	Active-duty military	30 to 39	M	related		2020-06-02	POSITIVE	RECOVERED	2020-06-30		2020-06-30			RT-PCR
1193	TUMACO	NARIÑO	ARMY	Active-duty military	30 to 39	M	related		2020-06-02	POSITIVE	RECOVERED	2020-06-30		2020-06-30			RT-PCR
1194	TUMACO	NARIÑO	ARMY	Active-duty military	30 to 39	M	related		2020-06-02	POSITIVE	RECOVERED	2020-06-30		2020-06-30			RT-PCR
1195	TUMACO	NARIÑO	ARMY	Active-duty military	30 to 39	M	related		2020-06-02	POSITIVE	RECOVERED	2020-06-30		2020-06-30			RT-PCR
1196	TUMACO	NARIÑO	ARMY	Active-duty military	30 to 39	M	related		2020-06-02	POSITIVE	RECOVERED	2020-06-30		2020-06-30			RT-PCR
1197	TUMACO	NARIÑO	ARMY	Active-duty military	20 to 29	M	related		2020-06-02	POSITIVE	RECOVERED	2020-06-30		2020-06-30			RT-PCR
1198	TUMACO	NARIÑO	ARMY	Active-duty military	20 to 29	M	related		2020-06-02	POSITIVE	RECOVERED	2020-06-30		2020-06-30			RT-PCR
1199	TUMACO	NARIÑO	ARMY	Active-duty military	30 to 39	M	related		2020-06-02	POSITIVE	RECOVERED	2020-06-30		2020-06-30			RT-PCR
1200	TUMACO	NARIÑO	ARMY	Active-duty military	30 to 39	M	related		2020-06-02	POSITIVE	RECOVERED	2020-06-30		2020-06-30			RT-PCR
1201	TUMACO	NARIÑO	ARMY	Active-duty military	20 to 29	M	related		2020-06-02	POSITIVE	RECOVERED	2020-06-30		2020-06-30			RT-PCR
1202	TUMACO	NARIÑO	ARMY	Active-duty military	30 to 39	M	related		2020-06-02	POSITIVE	RECOVERED	2020-06-30		2020-06-30			RT-PCR
1203	TUMACO	NARIÑO	ARMY	Active-duty military	20 to 29	M	related		2020-06-02	POSITIVE	RECOVERED	2020-06-30		2020-06-30			RT-PCR
1204	TUMACO	NARIÑO	ARMY	Active-duty military	30 to 39	M	related		2020-06-02	POSITIVE	RECOVERED	2020-06-30		2020-06-30			RT-PCR
1205	TUMACO	NARIÑO	ARMY	Active-duty military	20 to 29	M	related		2020-06-02	POSITIVE	RECOVERED	2020-06-30		2020-06-30			RT-PCR
1206	TUMACO	NARIÑO	ARMY	Active-duty military	30 to 39	M	related		2020-06-02	POSITIVE	RECOVERED	2020-07-14		2020-07-14			RT-PCR
1207	TUMACO	NARIÑO	ARMY	Active-duty military	30 to 39	M	related		2020-06-02	POSITIVE	RECOVERED	2020-06-30		2020-06-30			RT-PCR
1208	TUMACO	NARIÑO	ARMY	Active-duty military	30 to 39	M	related		2020-06-02	POSITIVE	RECOVERED	2020-06-30		2020-06-30			RT-PCR
1209	TUMACO	NARIÑO	ARMY	Active-duty military	30 to 39	M	related		2020-06-02	POSITIVE	RECOVERED	2020-06-30		2020-06-30			RT-PCR
1210	TUMACO	NARIÑO	ARMY	Active-duty military	30 to 39	M	related		2020-06-02	POSITIVE	RECOVERED	2020-07-14		2020-07-14			RT-PCR
1211	TUMACO	NARIÑO	ARMY	Active-duty military	30 to 39	M	related		2020-06-02	POSITIVE	RECOVERED	2020-07-14		2020-07-14			RT-PCR
1212	TUMACO	NARIÑO	ARMY	Active-duty military	30 to 39	M	related		2020-06-02	POSITIVE	RECOVERED	2020-06-30		2020-06-30			RT-PCR
1213	TUMACO	NARIÑO	ARMY	Active-duty military	30 to 39	M	related		2020-06-02	POSITIVE	RECOVERED	2020-07-28		2020-07-28			RT-PCR
1214	PEREIRA	RISARALDA	NAVY	Retired Personnel	40 to 49	M	related		2020-06-02	POSITIVE	RECOVERED	2020-06-23		2020-06-23			RT-PCR
1215	TUMACO	NARIÑO	ARMY	Active-duty military	10 to 19	M	related		2020-06-02	POSITIVE	RECOVERED	2020-07-14		2020-07-14			RT-PCR
1216	TUMACO	NARIÑO	ARMY	Active-duty military	20 to 29	M	related		2020-06-02	POSITIVE	RECOVERED	2020-06-30		2020-06-30			RT-PCR
1217	TUMACO	NARIÑO	ARMY	Active-duty military	10 to 19	M	related		2020-06-02	POSITIVE	RECOVERED	2020-07-14		2020-07-14			RT-PCR
1218	TUMACO	NARIÑO	ARMY	Active-duty military	20 to 29	M	related		2020-06-02	POSITIVE	RECOVERED	2020-06-30		2020-06-30			RT-PCR
1219	TUMACO	NARIÑO	ARMY	Active-duty military	20 to 29	M	related		2020-06-02	POSITIVE	RECOVERED	2020-07-14		2020-07-14			RT-PCR
1220	TUMACO	NARIÑO	ARMY	Active-duty military	20 to 29	M	related		2020-06-02	POSITIVE	RECOVERED	2020-06-30		2020-06-30			RT-PCR
1221	TUMACO	NARIÑO	ARMY	Active-duty military	20 to 29	M	related		2020-06-02	POSITIVE	RECOVERED	2020-07-14		2020-07-14			RT-PCR
1222	TUMACO	NARIÑO	ARMY	Active-duty military	20 to 29	M	related		2020-06-02	POSITIVE	RECOVERED	2020-06-30		2020-06-30			RT-PCR
1223	TUMACO	NARIÑO	ARMY	Active-duty military	40 to 49	M	related		2020-06-02	POSITIVE	RECOVERED	2020-06-30		2020-06-30			RT-PCR
1224	TUMACO	NARIÑO	ARMY	Active-duty military	30 to 39	M	related		2020-06-02	POSITIVE	RECOVERED	2020-06-30		2020-06-30			RT-PCR
1225	TUMACO	NARIÑO	ARMY	Active-duty military	30 to 39	M	related		2020-06-02	POSITIVE	RECOVERED	2020-06-30		2020-06-30			RT-PCR
1226	TUMACO	NARIÑO	ARMY	Active-duty military	30 to 39	M	related		2020-06-02	POSITIVE	RECOVERED	2020-06-30		2020-06-30			RT-PCR
1227	TUMACO	NARIÑO	ARMY	Active-duty military	30 to 39	M	related		2020-06-02	POSITIVE	RECOVERED	2020-06-30		2020-06-30			RT-PCR
1228	TUMACO	NARIÑO	ARMY	Active-duty military	30 to 39	M	related		2020-06-02	POSITIVE	RECOVERED	2020-06-30		2020-06-30			RT-PCR
1229	TUMACO	NARIÑO	ARMY	Active-duty military	30 to 39	M	related		2020-06-02	POSITIVE	RECOVERED	2020-06-30		2020-06-30			RT-PCR
1230	TUMACO	NARIÑO	ARMY	Active-duty military	30 to 39	M	related		2020-06-02	POSITIVE	RECOVERED	2020-07-14		2020-07-14			RT-PCR
1231	TUMACO	NARIÑO	ARMY	Active-duty military	30 to 39	M	related		2020-06-02	POSITIVE	RECOVERED	2020-06-30		2020-06-30			RT-PCR
1232	CALI	VALLE DEL CAUCA	ARMY	Active-duty military	40 to 49	M	related		2020-06-02	POSITIVE	RECOVERED	2020-06-09		2020-06-09			RT-PCR
1233	TUMACO	NARIÑO	ARMY	Active-duty military	20 to 29	M	related		2020-06-02	POSITIVE	RECOVERED	2020-06-30		2020-06-30			RT-PCR
1234	TUMACO	NARIÑO	ARMY	Active-duty military	30 to 39	M	related		2020-06-02	POSITIVE	RECOVERED	2020-06-30		2020-06-30			RT-PCR
1235	TUMACO	NARIÑO	ARMY	Active-duty military	30 to 39	M	related		2020-06-02	POSITIVE	RECOVERED	2020-06-30		2020-06-30			RT-PCR
1236	TUMACO	NARIÑO	ARMY	Active-duty military	30 to 39	M	related		2020-06-02	POSITIVE	RECOVERED	2020-06-30		2020-06-30			RT-PCR
1237	TUMACO	NARIÑO	ARMY	Active-duty military	30 to 39	M	related		2020-06-02	POSITIVE	RECOVERED	2020-07-14		2020-07-14			RT-PCR
1238	TUMACO	NARIÑO	ARMY	Active-duty military	30 to 39	M	related		2020-06-02	POSITIVE	RECOVERED	2020-07-14		2020-07-14			RT-PCR
1239	TUMACO	NARIÑO	ARMY	Active-duty military	30 to 39	M	related		2020-06-02	POSITIVE	RECOVERED	2020-06-30		2020-06-30			RT-PCR
1240	CHARALA	SANTANDER	ARMY	Active-duty military	30 to 39	M	related		2020-06-02	POSITIVE	RECOVERED	2021-01-22		2021-01-22			RT-PCR
1241	PASTO	NARIÑO	ARMY	Active-duty military	20 to 29	F	related		2020-06-05	POSITIVE	RECOVERED	2020-06-29		2020-06-29			RT-PCR
1242	BARRANCABERMEJA	SANTANDER	ARMY	Beneficiary	10 to 19	F	related		2020-06-02	POSITIVE	RECOVERED	2020-06-19		2020-06-19			RT-PCR
1243	BARRANCABERMEJA	SANTANDER	ARMY	Active-duty military	10 to 19	M	related		2020-06-02	POSITIVE	RECOVERED	2020-06-25		2020-06-25			RT-PCR
1244	BARRANCABERMEJA	SANTANDER	ARMY	Active-duty military	20 to 29	M	related		2020-06-05	POSITIVE	RECOVERED	2020-08-01		2020-08-01			RT-PCR
1245	BARRANCABERMEJA	SANTANDER	ARMY	Active-duty military	20 to 29	M	related		2020-06-05	POSITIVE	RECOVERED	2020-08-01		2020-08-01			RT-PCR
1246	BARRANCABERMEJA	SANTANDER	ARMY	Active-duty military	10 to 19	M	related		2020-06-05	POSITIVE	RECOVERED	2020-06-25		2020-06-25			RT-PCR
1247	ARAUCA	ARAUCA	ARMY	Active-duty military	20 to 29	M	related		2020-06-09	POSITIVE	RECOVERED	2020-07-24		2020-07-24			RT-PCR
1248	ARAUCA	ARAUCA	ARMY	Active-duty military	20 to 29	M	related		2020-06-09	POSITIVE	RECOVERED	2020-07-24		2020-07-24			RT-PCR
1249	ARAUCA	ARAUCA	ARMY	Active-duty military	20 to 29	M	related		2020-06-09	POSITIVE	RECOVERED	2020-07-24		2020-07-24			RT-PCR
1250	ARAUCA	ARAUCA	ARMY	Active-duty military	10 to 19	M	related		2020-06-09	POSITIVE	RECOVERED	2020-07-19		2020-07-19			RT-PCR
1251	TUMACO	NARIÑO	ARMY	Active-duty military	20 to 29	M	related		2020-06-01	POSITIVE	RECOVERED	2020-06-30		2020-06-30			RT-PCR
1252	TUMACO	NARIÑO	ARMY	Active-duty military	30 to 39	M	related		2020-06-01	POSITIVE	RECOVERED	2020-06-30		2020-06-30			RT-PCR
1253	CALI	VALLE DEL CAUCA	ARMY	Active-duty military	10 to 19	M	related		2020-06-01	POSITIVE	RECOVERED	2020-07-15		2020-07-15			RT-PCR
1254	IPIALES	NARIÑO	ARMY	Active-duty military	10 to 19	M	related		2020-06-01	POSITIVE	RECOVERED	2020-06-09		2020-06-09			RT-PCR
1255	TUMACO	NARIÑO	ARMY	Active-duty military	30 to 39	M	related		2020-06-01	POSITIVE	RECOVERED	2020-06-29		2020-06-29			RT-PCR
1256	CALI	VALLE DEL CAUCA	ARMY	Active-duty military	10 to 19	M	related		2020-06-06	POSITIVE	RECOVERED	2020-07-18		2020-07-18			RT-PCR
1257	BUENAVENTURA	VALLE DEL CAUCA	ARMY	Active-duty military	30 to 39	M	related		2020-06-06	POSITIVE	RECOVERED	2020-07-04		2020-07-04			RT-PCR
1258	BOGOTA	BOGOTA	ARMY	Retired Personnel	40 to 49	M	related		2020-06-09	POSITIVE	RECOVERED	2020-07-02		2020-07-02			RT-PCR
1259	BOGOTA	BOGOTA	ARMY	Retired Personnel	30 to 39	M	related		2020-06-09	POSITIVE	RECOVERED	2020-06-16		2020-06-16	YES		RT-PCR
1260	BOGOTA	BOGOTA	ARMY	Beneficiary	30 to 39	F	related		2020-06-09	POSITIVE	RECOVERED	2020-07-28		2020-07-28	YES		RT-PCR
1261	BOGOTA	BOGOTA	ARMY	Beneficiary	60 to 69	F	related		2020-06-09	POSITIVE	RECOVERED	2020-06-24		2020-06-24			RT-PCR
1262	BOGOTA	BOGOTA	ARMY	Retired Personnel	60 to 69	M	related		2020-06-09	POSITIVE	RECOVERED	2020-07-02		2020-07-02			RT-PCR
1263	BOGOTA	BOGOTA	ARMY	Active-duty military	30 to 39	M	related		2020-06-09	POSITIVE	RECOVERED	2020-07-29		2020-07-29			RT-PCR
1264	BOGOTA	BOGOTA	ARMY	Beneficiary	60 to 69	M	related		2020-06-09	POSITIVE	RECOVERED	2020-07-08		2020-07-08			RT-PCR
1265	BOGOTA	BOGOTA	ARMY	Active-duty military	30 to 39	M	related		2020-06-09	POSITIVE	RECOVERED	2020-07-01		2020-07-01			RT-PCR
1266	BOGOTA	BOGOTA	ARMY	Retired Personnel	40 to 49	M	related		2020-06-09	POSITIVE	RECOVERED	2020-07-02		2020-07-02	YES		RT-PCR
1267	BOGOTA	BOGOTA	ARMY	Beneficiary	20 to 29	F	related		2020-06-09	POSITIVE	RECOVERED	2020-07-19		2020-07-19	YES		RT-PCR
1268	BOGOTA	BOGOTA	ARMY	Retired Personnel	70 to 79	M	related		2020-06-09	POSITIVE	RECOVERED	2020-07-02		2020-07-02	YES		RT-PCR
1269	BOGOTA	BOGOTA	ARMY	Retired Personnel	50 to 59	M	related		2020-06-09	POSITIVE	DECEASED		2020-06-18		YES	YES	RT-PCR
1270	BOGOTA	BOGOTA	ARMY	Beneficiary	30 to 39	F	related		2020-06-09	POSITIVE	RECOVERED	2020-06-25		2020-06-25			RT-PCR
1271	BOGOTA	BOGOTA	ARMY	Active-duty military	30 to 39	M	related		2020-06-10	POSITIVE	RECOVERED	2020-07-07		2020-07-07			RT-PCR
1272	QUIBDO	CHOCO	ARMY	Beneficiary	60 to 69	M	related		2020-06-08	POSITIVE	DECEASED		2020-06-08		YES		RT-PCR
1273	BOGOTA	BOGOTA	ARMY	Retired Personnel	30 to 39	M	related		2020-06-10	POSITIVE	RECOVERED	2020-07-28		2020-07-28			RT-PCR
1274	BOGOTA	BOGOTA	ARMY	Active-duty military	20 to 29	M	related		2020-06-10	POSITIVE	RECOVERED	2020-07-02		2020-07-02			RT-PCR
1275	BOGOTA	BOGOTA	ARMY	Retired Personnel	60 to 69	M	related		2020-06-10	POSITIVE	RECOVERED	2020-06-29		2020-06-29	YES		RT-PCR
1276	BOGOTA	BOGOTA	ARMY	Beneficiary	0 to 9	M	related		2020-06-10	POSITIVE	RECOVERED	2020-07-28		2020-07-28	YES		RT-PCR
1277	BOGOTA	BOGOTA	ARMY	Beneficiary	10 to 19	M	related		2020-06-10	POSITIVE	RECOVERED	2020-07-07		2020-07-07			RT-PCR
1278	BOGOTA	BOGOTA	ARMY	Beneficiary	20 to 29	F	related		2020-06-10	POSITIVE	RECOVERED	2020-07-02		2020-07-02			RT-PCR
1279	BOGOTA	BOGOTA	ARMY	Beneficiary	0 to 9	M	related		2020-06-10	POSITIVE	RECOVERED	2020-07-02		2020-07-02			RT-PCR
1280	BOGOTA	BOGOTA	ARMY	Beneficiary	0 to 9	M	related		2020-06-10	POSITIVE	RECOVERED	2020-07-02		2020-07-02			RT-PCR
1281	BOGOTA	BOGOTA	ARMY	Beneficiary	0 to 9	M	related		2020-06-10	POSITIVE	RECOVERED	2020-07-02		2020-07-02			RT-PCR
1282	BOGOTA	BOGOTA	ARMY	Retired Personnel	50 to 59	M	related		2020-06-10	POSITIVE	RECOVERED	2020-07-18		2020-07-18	YES	YES	RT-PCR
1283	ARAUCA	ARAUCA	ARMY	Active-duty military	20 to 29	M	related		2020-06-11	POSITIVE	RECOVERED	2020-07-24		2020-07-24			RT-PCR
1284	ARAUCA	ARAUCA	ARMY	Active-duty military	10 to 19	M	related		2020-06-11	POSITIVE	RECOVERED	2020-07-19		2020-07-19			RT-PCR
1285	ARAUCA	ARAUCA	ARMY	Active-duty military	10 to 19	M	related		2020-06-11	POSITIVE	RECOVERED	2020-07-24		2020-07-24			RT-PCR
1286	ARAUCA	ARAUCA	ARMY	Active-duty military	10 to 19	M	related		2020-06-11	POSITIVE	RECOVERED	2020-07-24		2020-07-24			RT-PCR
1287	ARAUCA	ARAUCA	ARMY	Active-duty military	10 to 19	M	related		2020-06-11	POSITIVE	RECOVERED	2020-07-19		2020-07-19			RT-PCR
1288	ARAUCA	ARAUCA	ARMY	Active-duty military	20 to 29	M	related		2020-06-11	POSITIVE	RECOVERED	2020-07-24		2020-07-24			RT-PCR
1289	ARAUCA	ARAUCA	ARMY	Active-duty military	20 to 29	M	related		2020-06-11	POSITIVE	RECOVERED	2020-07-24		2020-07-24			RT-PCR
1290	ARAUCA	ARAUCA	ARMY	Active-duty military	20 to 29	M	related		2020-06-11	POSITIVE	RECOVERED	2020-07-19		2020-07-19			RT-PCR
1291	ARAUCA	ARAUCA	ARMY	Active-duty military	20 to 29	M	related		2020-06-11	POSITIVE	RECOVERED	2020-07-24		2020-07-24			RT-PCR
1292	ARAUCA	ARAUCA	ARMY	Active-duty military	10 to 19	M	related		2020-06-11	POSITIVE	RECOVERED	2020-07-24		2020-07-24			RT-PCR
1293	ARAUCA	ARAUCA	ARMY	Active-duty military	20 to 29	M	related		2020-06-11	POSITIVE	RECOVERED	2020-07-24		2020-07-24			RT-PCR
1294	ARAUCA	ARAUCA	ARMY	Active-duty military	10 to 19	M	related		2020-06-11	POSITIVE	RECOVERED	2020-07-11		2020-07-11			RT-PCR
1295	ARAUCA	ARAUCA	ARMY	Active-duty military	10 to 19	M	related		2020-06-11	POSITIVE	RECOVERED	2020-07-19		2020-07-19			RT-PCR
1296	ARAUCA	ARAUCA	ARMY	Active-duty military	20 to 29	M	related		2020-06-11	POSITIVE	RECOVERED	2020-07-24		2020-07-24			RT-PCR
1297	ARAUCA	ARAUCA	ARMY	Active-duty military	10 to 19	M	related		2020-06-11	POSITIVE	RECOVERED	2020-07-24		2020-07-24			RT-PCR
1298	ARAUCA	ARAUCA	ARMY	Active-duty military	10 to 19	M	related		2020-06-11	POSITIVE	RECOVERED	2020-07-19		2020-07-19			RT-PCR
1299	ARAUCA	ARAUCA	ARMY	Active-duty military	20 to 29	M	related		2020-06-11	POSITIVE	RECOVERED	2020-07-19		2020-07-19			RT-PCR
1300	ARAUCA	ARAUCA	ARMY	Active-duty military	10 to 19	M	related		2020-06-11	POSITIVE	RECOVERED	2020-07-24		2020-07-24			RT-PCR
1301	CUCUTA	NORTE DE SANTANDER	ARMY	Active-duty military	10 to 19	M	related		2020-06-05	POSITIVE	RECOVERED	2020-06-24		2020-06-24			RT-PCR
1302	CUCUTA	NORTE DE SANTANDER	ARMY	Active-duty military	20 to 29	M	related		2020-06-05	POSITIVE	RECOVERED	2020-06-24		2020-06-24			RT-PCR
1303	CUCUTA	NORTE DE SANTANDER	ARMY	Active-duty military	20 to 29	M	related		2020-06-05	POSITIVE	RECOVERED	2020-06-24		2020-06-24			RT-PCR
1304	BOGOTA	BOGOTA	ARMY	Beneficiary	0 to 9	M	related		2020-06-09	POSITIVE	RECOVERED	2020-07-02		2020-07-02			RT-PCR
1305	BOGOTA	BOGOTA	ARMY	Active-duty military	20 to 29	M	related		2020-06-10	POSITIVE	RECOVERED	2020-07-07		2020-07-07			RT-PCR
1306	BOGOTA	BOGOTA	ARMY	Retired Personnel	50 to 59	M	related		2020-06-11	POSITIVE	RECOVERED	2020-07-19		2020-07-19			RT-PCR
1307	BOGOTA	BOGOTA	ARMY	Beneficiary	30 to 39	F	related		2020-06-11	POSITIVE	RECOVERED	2020-07-19		2020-07-19			RT-PCR
1308	BOGOTA	BOGOTA	ARMY	Active-duty military	30 to 39	M	related		2020-06-11	POSITIVE	RECOVERED	2020-07-19		2020-07-19			RT-PCR
1309	BOGOTA	BOGOTA	ARMY	Active-duty military	30 to 39	M	related		2020-06-11	POSITIVE	RECOVERED	2020-07-24		2020-07-24			RT-PCR
1310	CAREPA	ANTIOQUIA	ARMY	Active-duty military	10 to 19	M	related		2020-06-09	POSITIVE	RECOVERED	2020-07-15		2020-07-15			RT-PCR
1311	CAREPA	ANTIOQUIA	ARMY	Active-duty military	20 to 29	M	related		2020-06-09	POSITIVE	RECOVERED	2020-07-18		2020-07-18			RT-PCR
1312	CAREPA	ANTIOQUIA	ARMY	Active-duty military	10 to 19	M	related		2020-06-09	POSITIVE	RECOVERED	2020-07-18		2020-07-18			RT-PCR
1313	CAREPA	ANTIOQUIA	ARMY	Active-duty military	20 to 29	M	related		2020-06-09	POSITIVE	RECOVERED	2020-07-15		2020-07-15			RT-PCR
1314	CAREPA	ANTIOQUIA	ARMY	Active-duty military	30 to 39	M	related		2020-06-09	POSITIVE	RECOVERED	2020-07-26		2020-07-26			RT-PCR
1315	CAREPA	ANTIOQUIA	ARMY	Active-duty military	10 to 19	M	related		2020-06-09	POSITIVE	RECOVERED	2020-07-26		2020-07-26			RT-PCR
1316	CAREPA	ANTIOQUIA	ARMY	Active-duty military	10 to 19	M	related		2020-06-09	POSITIVE	RECOVERED	2020-07-18		2020-07-18			RT-PCR
1317	CAREPA	ANTIOQUIA	ARMY	Active-duty military	10 to 19	M	related		2020-06-09	POSITIVE	RECOVERED	2020-07-15		2020-07-15			RT-PCR
1318	CAREPA	ANTIOQUIA	ARMY	Active-duty military	10 to 19	M	related		2020-06-09	POSITIVE	RECOVERED	2020-07-15		2020-07-15			RT-PCR
1319	CAREPA	ANTIOQUIA	ARMY	Active-duty military	20 to 29	M	related		2020-06-09	POSITIVE	RECOVERED	2020-07-15		2020-07-15			RT-PCR
1320	CAREPA	ANTIOQUIA	ARMY	Active-duty military	10 to 19	M	related		2020-06-09	POSITIVE	RECOVERED	2020-07-15		2020-07-15			RT-PCR
1321	CAREPA	ANTIOQUIA	ARMY	Active-duty military	10 to 19	M	related		2020-06-09	POSITIVE	RECOVERED	2020-07-15		2020-07-15			RT-PCR
1322	CAREPA	ANTIOQUIA	ARMY	Active-duty military	30 to 39	M	related		2020-06-09	POSITIVE	RECOVERED	2020-07-15		2020-07-15			RT-PCR
1323	CAREPA	ANTIOQUIA	ARMY	Active-duty military	10 to 19	M	related		2020-06-09	POSITIVE	RECOVERED	2020-07-15		2020-07-15			RT-PCR
1324	CAREPA	ANTIOQUIA	ARMY	Active-duty military	30 to 39	M	related		2020-06-09	POSITIVE	RECOVERED	2020-07-15		2020-07-15			RT-PCR
1325	CAREPA	ANTIOQUIA	ARMY	Active-duty military	10 to 19	M	related		2020-06-09	POSITIVE	RECOVERED	2020-07-18		2020-07-18			RT-PCR
1326	CAREPA	ANTIOQUIA	ARMY	Active-duty military	10 to 19	M	related		2020-06-09	POSITIVE	RECOVERED	2020-07-15		2020-07-15			RT-PCR
1327	CAREPA	ANTIOQUIA	ARMY	Active-duty military	10 to 19	M	related		2020-06-09	POSITIVE	RECOVERED	2020-07-26		2020-07-26			RT-PCR
1328	CAREPA	ANTIOQUIA	ARMY	Active-duty military	10 to 19	M	related		2020-06-09	POSITIVE	RECOVERED	2020-07-15		2020-07-15			RT-PCR
1329	CAREPA	ANTIOQUIA	ARMY	Active-duty military	10 to 19	M	related		2020-06-09	POSITIVE	RECOVERED	2020-07-15		2020-07-15			RT-PCR
1330	CAREPA	ANTIOQUIA	ARMY	Active-duty military	20 to 29	M	related		2020-06-09	POSITIVE	RECOVERED	2020-07-15		2020-07-15			RT-PCR
1331	CAREPA	ANTIOQUIA	ARMY	Active-duty military	10 to 19	M	related		2020-06-09	POSITIVE	RECOVERED	2020-07-18		2020-07-18			RT-PCR
1332	CAREPA	ANTIOQUIA	ARMY	Active-duty military	10 to 19	M	related		2020-06-09	POSITIVE	RECOVERED	2020-07-18		2020-07-18			RT-PCR
1333	CAREPA	ANTIOQUIA	ARMY	Active-duty military	10 to 19	M	related		2020-06-09	POSITIVE	RECOVERED	2020-07-15		2020-07-15			RT-PCR
1334	CAREPA	ANTIOQUIA	ARMY	Active-duty military	10 to 19	M	related		2020-06-09	POSITIVE	RECOVERED	2020-07-15		2020-07-15			RT-PCR
1335	CAREPA	ANTIOQUIA	ARMY	Active-duty military	10 to 19	M	related		2020-06-09	POSITIVE	RECOVERED	2020-07-18		2020-07-18			RT-PCR
1336	CAREPA	ANTIOQUIA	ARMY	Active-duty military	10 to 19	M	related		2020-06-09	POSITIVE	RECOVERED	2020-07-15		2020-07-15			RT-PCR
1337	CAREPA	ANTIOQUIA	ARMY	Active-duty military	10 to 19	M	related		2020-06-09	POSITIVE	RECOVERED	2020-07-15		2020-07-15			RT-PCR
1338	CAREPA	ANTIOQUIA	ARMY	Active-duty military	20 to 29	M	related		2020-06-09	POSITIVE	RECOVERED	2020-07-18		2020-07-18			RT-PCR
1339	CAREPA	ANTIOQUIA	ARMY	Active-duty military	10 to 19	M	related		2020-06-09	POSITIVE	RECOVERED	2020-07-15		2020-07-15			RT-PCR
1340	CAREPA	ANTIOQUIA	ARMY	Active-duty military	10 to 19	M	related		2020-06-09	POSITIVE	RECOVERED	2020-07-15		2020-07-15			RT-PCR
1341	CAREPA	ANTIOQUIA	ARMY	Active-duty military	10 to 19	M	related		2020-06-09	POSITIVE	RECOVERED	2020-07-15		2020-07-15			RT-PCR
1342	CAREPA	ANTIOQUIA	ARMY	Active-duty military	10 to 19	M	related		2020-06-09	POSITIVE	RECOVERED	2020-07-15		2020-07-15			RT-PCR
1343	CAREPA	ANTIOQUIA	ARMY	Active-duty military	10 to 19	M	related		2020-06-09	POSITIVE	RECOVERED	2020-07-15		2020-07-15			RT-PCR
1344	CAREPA	ANTIOQUIA	ARMY	Active-duty military	20 to 29	M	related		2020-06-09	POSITIVE	RECOVERED	2020-07-15		2020-07-15			RT-PCR
1345	CAREPA	ANTIOQUIA	ARMY	Active-duty military	10 to 19	M	related		2020-06-09	POSITIVE	RECOVERED	2020-07-15		2020-07-15			RT-PCR
1346	CAREPA	ANTIOQUIA	ARMY	Active-duty military	20 to 29	M	related		2020-06-09	POSITIVE	RECOVERED	2020-07-18		2020-07-18			RT-PCR
1347	CAREPA	ANTIOQUIA	ARMY	Active-duty military	20 to 29	M	related		2020-06-09	POSITIVE	RECOVERED	2020-07-15		2020-07-15			RT-PCR
1348	CAREPA	ANTIOQUIA	ARMY	Active-duty military	10 to 19	M	related		2020-06-09	POSITIVE	RECOVERED	2020-07-15		2020-07-15			RT-PCR
1349	CAREPA	ANTIOQUIA	ARMY	Active-duty military	10 to 19	M	related		2020-06-09	POSITIVE	RECOVERED	2020-07-15		2020-07-15			RT-PCR
1350	CAREPA	ANTIOQUIA	ARMY	Active-duty military	20 to 29	M	related		2020-06-09	POSITIVE	RECOVERED	2020-07-15		2020-07-15			RT-PCR
1351	CAREPA	ANTIOQUIA	ARMY	Active-duty military	20 to 29	M	related		2020-06-09	POSITIVE	RECOVERED	2020-07-15		2020-07-15			RT-PCR
1352	CAREPA	ANTIOQUIA	ARMY	Active-duty military	10 to 19	M	related		2020-06-09	POSITIVE	RECOVERED	2020-07-15		2020-07-15			RT-PCR
1353	CAREPA	ANTIOQUIA	ARMY	Active-duty military	20 to 29	M	related		2020-06-09	POSITIVE	RECOVERED	2020-07-26		2020-07-26			RT-PCR
1354	CAREPA	ANTIOQUIA	ARMY	Active-duty military	10 to 19	M	related		2020-06-09	POSITIVE	RECOVERED	2020-07-15		2020-07-15			RT-PCR
1355	CAREPA	ANTIOQUIA	ARMY	Active-duty military	10 to 19	M	related		2020-06-09	POSITIVE	RECOVERED	2020-07-26		2020-07-26			RT-PCR
1356	CAREPA	ANTIOQUIA	ARMY	Active-duty military	20 to 29	M	related		2020-06-09	POSITIVE	RECOVERED	2020-07-15		2020-07-15			RT-PCR
1357	CAREPA	ANTIOQUIA	ARMY	Active-duty military	10 to 19	M	related		2020-06-09	POSITIVE	RECOVERED	2020-07-15		2020-07-15			RT-PCR
1358	CAREPA	ANTIOQUIA	ARMY	Active-duty military	20 to 29	M	related		2020-06-09	POSITIVE	RECOVERED	2020-07-26		2020-07-26			RT-PCR
1359	CAREPA	ANTIOQUIA	ARMY	Active-duty military	20 to 29	M	related		2020-06-09	POSITIVE	RECOVERED	2020-07-15		2020-07-15			RT-PCR
1360	CAREPA	ANTIOQUIA	ARMY	Active-duty military	10 to 19	M	related		2020-06-09	POSITIVE	RECOVERED	2020-07-15		2020-07-15			RT-PCR
1361	CAREPA	ANTIOQUIA	ARMY	Active-duty military	10 to 19	M	related		2020-06-09	POSITIVE	RECOVERED	2020-07-18		2020-07-18			RT-PCR
1362	CAREPA	ANTIOQUIA	ARMY	Active-duty military	20 to 29	M	related		2020-06-09	POSITIVE	RECOVERED	2020-07-15		2020-07-15			RT-PCR
1363	CAREPA	ANTIOQUIA	ARMY	Active-duty military	10 to 19	M	related		2020-06-09	POSITIVE	RECOVERED	2020-07-15		2020-07-15			RT-PCR
1364	CAREPA	ANTIOQUIA	ARMY	Active-duty military	10 to 19	M	related		2020-06-09	POSITIVE	RECOVERED	2020-07-15		2020-07-15			RT-PCR
1365	CAREPA	ANTIOQUIA	ARMY	Active-duty military	20 to 29	M	related		2020-06-09	POSITIVE	RECOVERED	2020-07-15		2020-07-15			RT-PCR
1366	CAREPA	ANTIOQUIA	ARMY	Active-duty military	20 to 29	M	related		2020-06-09	POSITIVE	RECOVERED	2020-07-15		2020-07-15			RT-PCR
1367	CAREPA	ANTIOQUIA	ARMY	Active-duty military	10 to 19	M	related		2020-06-09	POSITIVE	RECOVERED	2020-07-18		2020-07-18			RT-PCR
1368	CAREPA	ANTIOQUIA	ARMY	Active-duty military	10 to 19	M	related		2020-06-09	POSITIVE	RECOVERED	2020-07-15		2020-07-15			RT-PCR
1369	CAREPA	ANTIOQUIA	ARMY	Active-duty military	10 to 19	M	related		2020-06-09	POSITIVE	RECOVERED	2020-07-15		2020-07-15			RT-PCR
1370	CAREPA	ANTIOQUIA	ARMY	Active-duty military	10 to 19	M	related		2020-06-09	POSITIVE	RECOVERED	2020-07-26		2020-07-26			RT-PCR
1371	CAREPA	ANTIOQUIA	ARMY	Active-duty military	10 to 19	M	related		2020-06-09	POSITIVE	RECOVERED	2020-07-15		2020-07-15			RT-PCR
1372	CAREPA	ANTIOQUIA	ARMY	Active-duty military	10 to 19	M	related		2020-06-09	POSITIVE	RECOVERED	2020-07-26		2020-07-26			RT-PCR
1373	CAREPA	ANTIOQUIA	ARMY	Active-duty military	10 to 19	M	related		2020-06-09	POSITIVE	RECOVERED	2020-07-26		2020-07-26			RT-PCR
1374	CAREPA	ANTIOQUIA	ARMY	Active-duty military	10 to 19	M	related		2020-06-09	POSITIVE	RECOVERED	2020-07-18		2020-07-18			RT-PCR
1375	CAREPA	ANTIOQUIA	ARMY	Active-duty military	10 to 19	M	related		2020-06-09	POSITIVE	RECOVERED	2020-07-26		2020-07-26			RT-PCR
1376	CAREPA	ANTIOQUIA	ARMY	Active-duty military	20 to 29	M	related		2020-06-09	POSITIVE	RECOVERED	2020-07-18		2020-07-18			RT-PCR
1377	CAREPA	ANTIOQUIA	ARMY	Active-duty military	10 to 19	M	related		2020-06-09	POSITIVE	RECOVERED	2020-07-18		2020-07-18			RT-PCR
1378	CAREPA	ANTIOQUIA	ARMY	Active-duty military	20 to 29	M	related		2020-06-09	POSITIVE	RECOVERED	2020-07-15		2020-07-15			RT-PCR
1379	CAREPA	ANTIOQUIA	ARMY	Active-duty military	20 to 29	M	related		2020-06-09	POSITIVE	RECOVERED	2020-07-15		2020-07-15			RT-PCR
1380	CAREPA	ANTIOQUIA	ARMY	Active-duty military	10 to 19	M	related		2020-06-09	POSITIVE	RECOVERED	2020-07-15		2020-07-15			RT-PCR
1381	CAREPA	ANTIOQUIA	ARMY	Active-duty military	20 to 29	M	related		2020-06-09	POSITIVE	RECOVERED	2020-07-18		2020-07-18			RT-PCR
1382	CAREPA	ANTIOQUIA	ARMY	Active-duty military	20 to 29	M	related		2020-06-09	POSITIVE	RECOVERED	2020-07-15		2020-07-15			RT-PCR
1383	CAREPA	ANTIOQUIA	ARMY	Active-duty military	20 to 29	M	related		2020-06-09	POSITIVE	RECOVERED	2020-07-18		2020-07-18			RT-PCR
1384	CAREPA	ANTIOQUIA	ARMY	Active-duty military	10 to 19	M	related		2020-06-09	POSITIVE	RECOVERED	2020-07-18		2020-07-18			RT-PCR
1385	CAREPA	ANTIOQUIA	ARMY	Active-duty military	10 to 19	M	related		2020-06-09	POSITIVE	RECOVERED	2020-07-26		2020-07-26			RT-PCR
1386	CAREPA	ANTIOQUIA	ARMY	Active-duty military	10 to 19	M	related		2020-06-09	POSITIVE	RECOVERED	2020-07-18		2020-07-18			RT-PCR
1387	CAREPA	ANTIOQUIA	ARMY	Active-duty military	10 to 19	M	related		2020-06-09	POSITIVE	RECOVERED	2020-07-15		2020-07-15			RT-PCR
1388	ARAUCA	ARAUCA	ARMY	Active-duty military	10 to 19	M	related		2020-06-11	POSITIVE	RECOVERED	2020-07-24		2020-07-24			RT-PCR
1389	ARAUCA	ARAUCA	ARMY	Active-duty military	20 to 29	M	related		2020-06-11	POSITIVE	RECOVERED	2020-07-19		2020-07-19			RT-PCR
1390	ARAUCA	ARAUCA	ARMY	Active-duty military	10 to 19	M	related		2020-06-11	POSITIVE	RECOVERED	2020-07-24		2020-07-24			RT-PCR
1391	ARAUCA	ARAUCA	ARMY	Active-duty military	10 to 19	M	related		2020-06-11	POSITIVE	RECOVERED	2020-07-24		2020-07-24			RT-PCR
1392	ARAUCA	ARAUCA	ARMY	Active-duty military	10 to 19	M	related		2020-06-11	POSITIVE	RECOVERED	2020-07-09		2020-07-09			RT-PCR
1393	ARAUCA	ARAUCA	ARMY	Active-duty military	20 to 29	M	related		2020-06-11	POSITIVE	RECOVERED	2020-07-24		2020-07-24			RT-PCR
1394	ARAUCA	ARAUCA	ARMY	Active-duty military	10 to 19	M	related		2020-06-11	POSITIVE	RECOVERED	2020-07-24		2020-07-24			RT-PCR
1395	ARAUCA	ARAUCA	ARMY	Active-duty military	20 to 29	M	related		2020-06-11	POSITIVE	RECOVERED	2020-07-24		2020-07-24			RT-PCR
1396	ARAUCA	ARAUCA	ARMY	Active-duty military	20 to 29	M	related		2020-06-11	POSITIVE	RECOVERED	2020-07-19		2020-07-19			RT-PCR
1397	ARAUCA	ARAUCA	ARMY	Active-duty military	20 to 29	M	related		2020-06-11	POSITIVE	RECOVERED	2020-07-24		2020-07-24			RT-PCR
1398	ARAUCA	ARAUCA	ARMY	Active-duty military	10 to 19	M	related		2020-06-11	POSITIVE	RECOVERED	2020-07-24		2020-07-24			RT-PCR
1399	ARAUCA	ARAUCA	ARMY	Active-duty military	10 to 19	M	related		2020-06-11	POSITIVE	RECOVERED	2020-07-24		2020-07-24			RT-PCR
1400	ARAUCA	ARAUCA	ARMY	Active-duty military	10 to 19	M	related		2020-06-11	POSITIVE	RECOVERED	2020-07-11		2020-07-11			RT-PCR
1401	ARAUCA	ARAUCA	ARMY	Active-duty military	10 to 19	M	related		2020-06-11	POSITIVE	RECOVERED	2020-07-24		2020-07-24			RT-PCR
1402	SAN JOSE DEL GUAVIARE	GUAVIARE	ARMY	Active-duty military	20 to 29	M	related		2020-06-06	POSITIVE	RECOVERED	2020-06-21		2020-06-21			RT-PCR
1403	SAN JOSE DEL GUAVIARE	GUAVIARE	ARMY	Active-duty military	30 to 39	M	related		2020-06-06	POSITIVE	RECOVERED	2020-06-21		2020-06-21			RT-PCR
1404	SAN JOSE DEL GUAVIARE	GUAVIARE	ARMY	Active-duty military	30 to 39	M	related		2020-06-06	POSITIVE	RECOVERED	2020-06-23		2020-06-23			RT-PCR
1405	MEDELLIN	ANTIOQUIA	ARMY	Active-duty military	30 to 39	M	related		2020-06-10	POSITIVE	RECOVERED	2020-07-01		2020-07-01			RT-PCR
1406	MEDELLIN	ANTIOQUIA	ARMY	Active-duty military	30 to 39	M	related		2020-06-10	POSITIVE	RECOVERED	2020-07-02		2020-07-02			RT-PCR
1407	IPIALES	NARIÑO	ARMY	Active-duty military	20 to 29	M	related		2020-06-02	POSITIVE	RECOVERED	2020-08-10		2020-08-10	YES		RT-PCR
1408	GUADALAJARA DE BUGA	VALLE DEL CAUCA	ARMY	Retired Personnel	30 to 39	M	related		2020-06-10	POSITIVE	RECOVERED	2020-07-04		2020-07-04			RT-PCR
1409	CAREPA	ANTIOQUIA	ARMY	Active-duty military	10 to 19	M	related		2020-06-09	POSITIVE	RECOVERED	2020-07-26		2020-07-26			RT-PCR
1410	CAREPA	ANTIOQUIA	ARMY	Active-duty military	20 to 29	M	related		2020-06-09	POSITIVE	RECOVERED	2020-07-26		2020-07-26			RT-PCR
1411	CAREPA	ANTIOQUIA	ARMY	Active-duty military	30 to 39	M	related		2020-06-09	POSITIVE	RECOVERED	2020-07-15		2020-07-15			RT-PCR
1412	CAREPA	ANTIOQUIA	ARMY	Active-duty military	20 to 29	M	related		2020-06-09	POSITIVE	RECOVERED	2020-07-15		2020-07-15			RT-PCR
1413	CAREPA	ANTIOQUIA	ARMY	Active-duty military	10 to 19	M	related		2020-06-09	POSITIVE	RECOVERED	2020-07-18		2020-07-18			RT-PCR
1414	CAREPA	ANTIOQUIA	ARMY	Active-duty military	10 to 19	M	related		2020-06-09	POSITIVE	RECOVERED	2020-07-15		2020-07-15			RT-PCR
1415	CAREPA	ANTIOQUIA	ARMY	Active-duty military	10 to 19	M	related		2020-06-09	POSITIVE	RECOVERED	2020-07-15		2020-07-15			RT-PCR
1416	CAREPA	ANTIOQUIA	ARMY	Active-duty military	20 to 29	M	related		2020-06-09	POSITIVE	RECOVERED	2020-07-26		2020-07-26			RT-PCR
1417	CAREPA	ANTIOQUIA	ARMY	Active-duty military	20 to 29	M	related		2020-06-09	POSITIVE	RECOVERED	2020-07-18		2020-07-18			RT-PCR
1418	CAREPA	ANTIOQUIA	ARMY	Active-duty military	20 to 29	M	related		2020-06-09	POSITIVE	RECOVERED	2020-07-15		2020-07-15			RT-PCR
1419	CAREPA	ANTIOQUIA	ARMY	Active-duty military	20 to 29	M	related		2020-06-09	POSITIVE	RECOVERED	2020-07-26		2020-07-26			RT-PCR
1420	CAREPA	ANTIOQUIA	ARMY	Active-duty military	10 to 19	M	related		2020-06-09	POSITIVE	RECOVERED	2020-07-15		2020-07-15			RT-PCR
1421	CAREPA	ANTIOQUIA	ARMY	Active-duty military	30 to 39	M	related		2020-06-09	POSITIVE	RECOVERED	2020-07-15		2020-07-15			RT-PCR
1422	CAREPA	ANTIOQUIA	ARMY	Active-duty military	20 to 29	M	related		2020-06-09	POSITIVE	RECOVERED	2020-07-18		2020-07-18			RT-PCR
1423	CAREPA	ANTIOQUIA	ARMY	Active-duty military	10 to 19	M	related		2020-06-09	POSITIVE	RECOVERED	2020-07-15		2020-07-15			RT-PCR
1424	CAREPA	ANTIOQUIA	ARMY	Active-duty military	10 to 19	M	related		2020-06-09	POSITIVE	RECOVERED	2020-07-15		2020-07-15			RT-PCR
1425	CAREPA	ANTIOQUIA	ARMY	Active-duty military	20 to 29	M	related		2020-06-09	POSITIVE	RECOVERED	2020-07-15		2020-07-15			RT-PCR
1426	CAREPA	ANTIOQUIA	ARMY	Active-duty military	20 to 29	M	related		2020-06-09	POSITIVE	RECOVERED	2020-07-26		2020-07-26			RT-PCR
1427	CAREPA	ANTIOQUIA	ARMY	Active-duty military	20 to 29	M	related		2020-06-09	POSITIVE	RECOVERED	2020-07-15		2020-07-15			RT-PCR
1428	CAREPA	ANTIOQUIA	ARMY	Active-duty military	20 to 29	M	related		2020-06-09	POSITIVE	RECOVERED	2020-07-15		2020-07-15			RT-PCR
1429	CAREPA	ANTIOQUIA	ARMY	Active-duty military	10 to 19	M	related		2020-06-09	POSITIVE	RECOVERED	2020-07-15		2020-07-15			RT-PCR
1430	CAREPA	ANTIOQUIA	ARMY	Active-duty military	10 to 19	M	related		2020-06-09	POSITIVE	RECOVERED	2020-07-15		2020-07-15			RT-PCR
1431	CAREPA	ANTIOQUIA	ARMY	Active-duty military	10 to 19	M	related		2020-06-09	POSITIVE	RECOVERED	2020-07-15		2020-07-15			RT-PCR
1432	CAREPA	ANTIOQUIA	ARMY	Active-duty military	20 to 29	M	related		2020-06-09	POSITIVE	RECOVERED	2020-07-15		2020-07-15			RT-PCR
1433	CAREPA	ANTIOQUIA	ARMY	Active-duty military	20 to 29	M	related		2020-06-09	POSITIVE	RECOVERED	2020-07-26		2020-07-26			RT-PCR
1434	CAREPA	ANTIOQUIA	ARMY	Active-duty military	10 to 19	M	related		2020-06-09	POSITIVE	RECOVERED	2020-07-15		2020-07-15			RT-PCR
1435	CAREPA	ANTIOQUIA	ARMY	Active-duty military	10 to 19	M	related		2020-06-09	POSITIVE	RECOVERED	2020-07-15		2020-07-15			RT-PCR
1436	CAREPA	ANTIOQUIA	ARMY	Active-duty military	10 to 19	M	related		2020-06-09	POSITIVE	RECOVERED	2020-07-15		2020-07-15			RT-PCR
1437	CAREPA	ANTIOQUIA	ARMY	Active-duty military	20 to 29	M	related		2020-06-09	POSITIVE	RECOVERED	2020-07-15		2020-07-15			RT-PCR
1438	CAREPA	ANTIOQUIA	ARMY	Active-duty military	20 to 29	M	related		2020-06-09	POSITIVE	RECOVERED	2020-07-15		2020-07-15			RT-PCR
1439	CAREPA	ANTIOQUIA	ARMY	Active-duty military	10 to 19	M	related		2020-06-09	POSITIVE	RECOVERED	2020-07-15		2020-07-15			RT-PCR
1440	CAREPA	ANTIOQUIA	ARMY	Active-duty military	10 to 19	M	related		2020-06-09	POSITIVE	RECOVERED	2020-07-15		2020-07-15			RT-PCR
1441	CAREPA	ANTIOQUIA	ARMY	Active-duty military	10 to 19	M	related		2020-06-09	POSITIVE	RECOVERED	2020-07-26		2020-07-26			RT-PCR
1442	CAREPA	ANTIOQUIA	ARMY	Active-duty military	10 to 19	M	related		2020-06-09	POSITIVE	RECOVERED	2020-07-15		2020-07-15			RT-PCR
1443	CAREPA	ANTIOQUIA	ARMY	Active-duty military	20 to 29	M	related		2020-06-09	POSITIVE	RECOVERED	2020-07-15		2020-07-15			RT-PCR
1444	CAREPA	ANTIOQUIA	ARMY	Active-duty military	10 to 19	M	related		2020-06-09	POSITIVE	RECOVERED	2020-07-15		2020-07-15			RT-PCR
1445	CAREPA	ANTIOQUIA	ARMY	Active-duty military	10 to 19	M	related		2020-06-09	POSITIVE	RECOVERED	2020-07-26		2020-07-26			RT-PCR
1446	CAREPA	ANTIOQUIA	ARMY	Active-duty military	20 to 29	M	related		2020-06-09	POSITIVE	RECOVERED	2020-07-15		2020-07-15			RT-PCR
1447	CAREPA	ANTIOQUIA	ARMY	Active-duty military	10 to 19	M	related		2020-06-09	POSITIVE	RECOVERED	2020-07-26		2020-07-26			RT-PCR
1448	CAREPA	ANTIOQUIA	ARMY	Active-duty military	20 to 29	M	related		2020-06-09	POSITIVE	RECOVERED	2020-07-15		2020-07-15			RT-PCR
1449	CAREPA	ANTIOQUIA	ARMY	Active-duty military	10 to 19	M	related		2020-06-09	POSITIVE	RECOVERED	2020-07-15		2020-07-15			RT-PCR
1450	CAREPA	ANTIOQUIA	ARMY	Active-duty military	20 to 29	M	related		2020-06-09	POSITIVE	RECOVERED	2020-07-26		2020-07-26			RT-PCR
1451	CAREPA	ANTIOQUIA	ARMY	Active-duty military	20 to 29	M	related		2020-06-09	POSITIVE	RECOVERED	2020-07-26		2020-07-26			RT-PCR
1452	CAREPA	ANTIOQUIA	ARMY	Active-duty military	20 to 29	M	related		2020-06-09	POSITIVE	RECOVERED	2020-07-15		2020-07-15			RT-PCR
1453	CAREPA	ANTIOQUIA	ARMY	Active-duty military	20 to 29	M	related		2020-06-09	POSITIVE	RECOVERED	2020-07-18		2020-07-18			RT-PCR
1454	CAREPA	ANTIOQUIA	ARMY	Active-duty military	10 to 19	M	related		2020-06-09	POSITIVE	RECOVERED	2020-07-15		2020-07-15			RT-PCR
1455	CAREPA	ANTIOQUIA	ARMY	Active-duty military	10 to 19	M	related		2020-06-09	POSITIVE	RECOVERED	2020-07-15		2020-07-15			RT-PCR
1456	CAREPA	ANTIOQUIA	ARMY	Active-duty military	10 to 19	M	related		2020-06-09	POSITIVE	RECOVERED	2020-07-15		2020-07-15			RT-PCR
1457	CAREPA	ANTIOQUIA	ARMY	Active-duty military	10 to 19	M	related		2020-06-09	POSITIVE	RECOVERED	2020-07-15		2020-07-15			RT-PCR
1458	CAREPA	ANTIOQUIA	ARMY	Active-duty military	20 to 29	M	related		2020-06-09	POSITIVE	RECOVERED	2020-07-15		2020-07-15			RT-PCR
1459	CAREPA	ANTIOQUIA	ARMY	Active-duty military	10 to 19	M	related		2020-06-09	POSITIVE	RECOVERED	2020-07-15		2020-07-15			RT-PCR
1460	CAREPA	ANTIOQUIA	ARMY	Active-duty military	10 to 19	M	related		2020-06-09	POSITIVE	RECOVERED	2020-07-15		2020-07-15			RT-PCR
1461	CAREPA	ANTIOQUIA	ARMY	Active-duty military	10 to 19	M	related		2020-06-09	POSITIVE	RECOVERED	2020-07-26		2020-07-26			RT-PCR
1462	CAREPA	ANTIOQUIA	ARMY	Active-duty military	10 to 19	M	related		2020-06-09	POSITIVE	RECOVERED	2020-07-15		2020-07-15			RT-PCR
1463	CAREPA	ANTIOQUIA	ARMY	Active-duty military	20 to 29	M	related		2020-06-09	POSITIVE	RECOVERED	2020-07-15		2020-07-15			RT-PCR
1464	CAREPA	ANTIOQUIA	ARMY	Active-duty military	10 to 19	M	related		2020-06-09	POSITIVE	RECOVERED	2020-07-15		2020-07-15			RT-PCR
1465	CAREPA	ANTIOQUIA	ARMY	Active-duty military	10 to 19	M	related		2020-06-09	POSITIVE	RECOVERED	2020-07-26		2020-07-26			RT-PCR
1466	CAREPA	ANTIOQUIA	ARMY	Active-duty military	20 to 29	M	related		2020-06-09	POSITIVE	RECOVERED	2020-07-15		2020-07-15			RT-PCR
1467	CAREPA	ANTIOQUIA	ARMY	Active-duty military	10 to 19	M	related		2020-06-09	POSITIVE	RECOVERED	2020-07-26		2020-07-26			RT-PCR
1468	CAREPA	ANTIOQUIA	ARMY	Active-duty military	30 to 39	M	related		2020-06-09	POSITIVE	RECOVERED	2020-07-15		2020-07-15			RT-PCR
1469	CAREPA	ANTIOQUIA	ARMY	Beneficiary	10 to 19	M	related		2020-06-09	POSITIVE	RECOVERED	2020-06-27		2020-06-27			RT-PCR
1470	CAREPA	ANTIOQUIA	ARMY	Beneficiary	10 to 19	F	related		2020-06-09	POSITIVE	RECOVERED	2020-06-28		2020-06-28			RT-PCR
1471	CAREPA	ANTIOQUIA	ARMY	Beneficiary	30 to 39	F	related		2020-06-09	POSITIVE	RECOVERED	2020-06-27		2020-06-27			RT-PCR
1472	CAREPA	ANTIOQUIA	ARMY	Active-duty military	30 to 39	M	related		2020-06-09	POSITIVE	RECOVERED	2020-07-15		2020-07-15			RT-PCR
1473	CAREPA	ANTIOQUIA	ARMY	Active-duty military	20 to 29	M	related		2020-06-09	POSITIVE	RECOVERED	2020-07-15		2020-07-15			RT-PCR
1474	CAREPA	ANTIOQUIA	ARMY	Active-duty military	30 to 39	M	related		2020-06-09	POSITIVE	RECOVERED	2020-07-15		2020-07-15			RT-PCR
1475	CAREPA	ANTIOQUIA	ARMY	Active-duty military	10 to 19	M	related		2020-06-09	POSITIVE	RECOVERED	2020-07-15		2020-07-15			RT-PCR
1476	CAREPA	ANTIOQUIA	ARMY	Active-duty military	30 to 39	M	related		2020-06-09	POSITIVE	RECOVERED	2020-07-15		2020-07-15			RT-PCR
1477	CAREPA	ANTIOQUIA	ARMY	Active-duty military	30 to 39	M	related		2020-06-09	POSITIVE	RECOVERED	2020-07-15		2020-07-15			RT-PCR
1478	CAREPA	ANTIOQUIA	ARMY	Active-duty military	30 to 39	M	related		2020-06-09	POSITIVE	RECOVERED	2020-07-15		2020-07-15			RT-PCR
1479	BOGOTA	BOGOTA	ARMY	Active-duty military	20 to 29	M	related		2020-06-12	POSITIVE	RECOVERED	2020-07-09		2020-07-09			RT-PCR
1480	BOGOTA	BOGOTA	ARMY	Active-duty military	30 to 39	M	related		2020-06-12	POSITIVE	RECOVERED	2020-07-08		2020-07-08			RT-PCR
1481	BOGOTA	BOGOTA	ARMY	Active-duty military	20 to 29	M	related		2020-06-12	POSITIVE	RECOVERED	2020-07-18		2020-07-18			RT-PCR
1482	BOGOTA	BOGOTA	ARMY	Beneficiary	0 to 9	F	related		2020-06-12	POSITIVE	RECOVERED	2020-07-19		2020-07-19			RT-PCR
1483	BOGOTA	BOGOTA	ARMY	Active-duty military	20 to 29	M	related		2020-06-12	POSITIVE	RECOVERED	2020-07-19		2020-07-19			RT-PCR
1484	BOGOTA	BOGOTA	ARMY	Active-duty military	20 to 29	M	related		2020-06-12	POSITIVE	RECOVERED	2020-07-19		2020-07-19			RT-PCR
1485	BOGOTA	BOGOTA	ARMY	Beneficiary	50 to 59	F	related		2020-06-12	POSITIVE	RECOVERED	2020-07-30		2020-07-30			RT-PCR
1486	VILLAVICENCIO	META	ARMY	Active-duty military	30 to 39	M	related		2020-06-10	POSITIVE	RECOVERED	2020-07-28		2020-07-28			RT-PCR
1487	MADRID	CUNDINAMARCA	ARMY	Active-duty military	20 to 29	M	related		2020-06-12	POSITIVE	RECOVERED	2020-07-03		2020-07-03			RT-PCR
1488	SARAVENA	ARAUCA	ARMY	Active-duty military	30 to 39	M	related		2020-06-10	POSITIVE	RECOVERED	2020-07-07		2020-07-07	YES	YES	RT-PCR
1489	BOGOTA	BOGOTA	ARMY	Beneficiary	0 to 9	F	related		2020-06-12	POSITIVE	RECOVERED	2020-07-19		2020-07-19			RT-PCR
1490	SAN JOSE DEL GUAVIARE	GUAVIARE	ARMY	Active-duty military	40 to 49	M	related		2020-06-08	POSITIVE	RECOVERED	2020-06-28		2020-06-28			RT-PCR
1491	SAN JOSE DEL GUAVIARE	GUAVIARE	ARMY	Active-duty military	20 to 29	M	related		2020-06-08	POSITIVE	RECOVERED	2020-06-28		2020-06-28			RT-PCR
1492	SAN JOSE DEL GUAVIARE	GUAVIARE	ARMY	Active-duty military	10 to 19	M	related		2020-06-08	POSITIVE	RECOVERED	2020-06-28		2020-06-28			RT-PCR
1493	SAN JOSE DEL GUAVIARE	GUAVIARE	ARMY	Active-duty military	20 to 29	M	related		2020-06-08	POSITIVE	RECOVERED	2020-06-28		2020-06-28			RT-PCR
1494	SAN JOSE DEL GUAVIARE	GUAVIARE	ARMY	Active-duty military	10 to 19	M	related		2020-06-08	POSITIVE	RECOVERED	2020-06-28		2020-06-28			RT-PCR
1495	SAN JOSE DEL GUAVIARE	GUAVIARE	ARMY	Active-duty military	10 to 19	M	related		2020-06-08	POSITIVE	RECOVERED	2020-06-28		2020-06-28			RT-PCR
1496	SAN JOSE DEL GUAVIARE	GUAVIARE	ARMY	Active-duty military	10 to 19	M	related		2020-06-08	POSITIVE	RECOVERED	2020-07-04		2020-07-04			RT-PCR
1497	SAN JOSE DEL GUAVIARE	GUAVIARE	ARMY	Active-duty military	10 to 19	M	related		2020-06-08	POSITIVE	RECOVERED	2020-07-04		2020-07-04			RT-PCR
1498	SAN JOSE DEL GUAVIARE	GUAVIARE	ARMY	Active-duty military	10 to 19	M	related		2020-06-08	POSITIVE	RECOVERED	2020-06-28		2020-06-28			RT-PCR
1499	SAN JOSE DEL GUAVIARE	GUAVIARE	ARMY	Active-duty military	20 to 29	M	related		2020-06-08	POSITIVE	RECOVERED	2020-07-04		2020-07-04			RT-PCR
1500	SAN JOSE DEL GUAVIARE	GUAVIARE	ARMY	Active-duty military	10 to 19	M	related		2020-06-08	POSITIVE	RECOVERED	2020-06-28		2020-06-28			RT-PCR
1501	SAN JOSE DEL GUAVIARE	GUAVIARE	ARMY	Active-duty military	20 to 29	M	related		2020-06-08	POSITIVE	RECOVERED	2020-06-28		2020-06-28			RT-PCR
1502	SAN JOSE DEL GUAVIARE	GUAVIARE	ARMY	Active-duty military	10 to 19	M	related		2020-06-08	POSITIVE	RECOVERED	2020-06-28		2020-06-28			RT-PCR
1503	SAN JOSE DEL GUAVIARE	GUAVIARE	ARMY	Active-duty military	30 to 39	M	related		2020-06-08	POSITIVE	RECOVERED	2020-06-28		2020-06-28			RT-PCR
1504	SAN JOSE DEL GUAVIARE	GUAVIARE	ARMY	Active-duty military	20 to 29	M	related		2020-06-08	POSITIVE	RECOVERED	2020-06-23		2020-06-23			RT-PCR
1505	SAN JOSE DEL GUAVIARE	GUAVIARE	ARMY	Active-duty military	40 to 49	M	related		2020-06-08	POSITIVE	RECOVERED	2020-06-28		2020-06-28			RT-PCR
1506	SAN JOSE DEL GUAVIARE	GUAVIARE	ARMY	Active-duty military	20 to 29	M	related		2020-06-08	POSITIVE	RECOVERED	2020-06-28		2020-06-28			RT-PCR
1507	SAN JOSE DEL GUAVIARE	GUAVIARE	ARMY	Active-duty military	30 to 39	M	related		2020-06-08	POSITIVE	RECOVERED	2020-06-28		2020-06-28			RT-PCR
1508	SAN JOSE DEL GUAVIARE	GUAVIARE	ARMY	Active-duty military	30 to 39	M	related		2020-06-08	POSITIVE	RECOVERED	2020-06-28		2020-06-28			RT-PCR
1509	SAN JOSE DEL GUAVIARE	GUAVIARE	ARMY	Active-duty military	10 to 19	M	related		2020-06-08	POSITIVE	RECOVERED	2020-06-28		2020-06-28			RT-PCR
1510	SAN JOSE DEL GUAVIARE	GUAVIARE	ARMY	Active-duty military	10 to 19	M	related		2020-06-08	POSITIVE	RECOVERED	2020-06-28		2020-06-28			RT-PCR
1511	SAN JOSE DEL GUAVIARE	GUAVIARE	ARMY	Active-duty military	20 to 29	M	related		2020-06-08	POSITIVE	RECOVERED	2020-06-28		2020-06-28			RT-PCR
1512	SAN JOSE DEL GUAVIARE	GUAVIARE	ARMY	Active-duty military	30 to 39	M	related		2020-06-08	POSITIVE	RECOVERED	2020-06-28		2020-06-28			RT-PCR
1513	ZIPAQUIRA	CUNDINAMARCA	ARMY	Active-duty military	10 to 19	M	related		2020-06-13	POSITIVE	RECOVERED	2020-07-08		2020-07-08	YES		RT-PCR
1514	CAREPA	ANTIOQUIA	ARMY	Active-duty military	10 to 19	M	related		2020-06-09	POSITIVE	RECOVERED	2020-07-15		2020-07-15			RT-PCR
1515	NILO	CUNDINAMARCA	AIR FORCE	Beneficiary	10 to 19	F	related		2020-06-10	POSITIVE	RECOVERED	2020-06-24		2020-06-24			RT-PCR
1516	SARAVENA	ARAUCA	ARMY	Active-duty military	30 to 39	M	related		2020-06-10	POSITIVE	RECOVERED	2020-07-04		2020-07-04			RT-PCR
1517	SARAVENA	ARAUCA	ARMY	Active-duty military	20 to 29	M	related		2020-06-10	POSITIVE	RECOVERED	2020-07-19		2020-07-19			RT-PCR
1518	SARAVENA	ARAUCA	ARMY	Active-duty military	30 to 39	M	related		2020-06-10	POSITIVE	RECOVERED	2020-07-28		2020-07-28			RT-PCR
1519	SARAVENA	ARAUCA	ARMY	Active-duty military	30 to 39	M	related		2020-06-10	POSITIVE	RECOVERED	2020-07-24		2020-07-24	YES		RT-PCR
1520	SARAVENA	ARAUCA	ARMY	Active-duty military	20 to 29	M	related		2020-06-10	POSITIVE	RECOVERED	2020-07-24		2020-07-24			RT-PCR
1521	SARAVENA	ARAUCA	ARMY	Active-duty military	30 to 39	M	related		2020-06-10	POSITIVE	RECOVERED	2020-07-18		2020-07-18	YES	YES	RT-PCR
1522	LETICIA	AMAZONAS	ARMY	Active-duty military	20 to 29	M	related		2020-06-10	POSITIVE	RECOVERED	2020-07-08		2020-07-08			RT-PCR
1523	LETICIA	AMAZONAS	ARMY	Active-duty military	20 to 29	M	related		2020-06-10	POSITIVE	RECOVERED	2020-07-08		2020-07-08			RT-PCR
1524	LETICIA	AMAZONAS	ARMY	Active-duty military	20 to 29	M	related		2020-06-10	POSITIVE	RECOVERED	2020-07-08		2020-07-08			RT-PCR
1525	LETICIA	AMAZONAS	ARMY	Active-duty military	20 to 29	M	related		2020-06-10	POSITIVE	RECOVERED	2020-07-08		2020-07-08			RT-PCR
1526	LETICIA	AMAZONAS	ARMY	Active-duty military	20 to 29	M	related		2020-06-10	POSITIVE	RECOVERED	2020-07-08		2020-07-08			RT-PCR
1527	LETICIA	AMAZONAS	ARMY	Active-duty military	20 to 29	M	related		2020-06-10	POSITIVE	RECOVERED	2020-07-08		2020-07-08			RT-PCR
1528	LETICIA	AMAZONAS	ARMY	Active-duty military	20 to 29	M	related		2020-06-10	POSITIVE	RECOVERED	2020-07-08		2020-07-08			RT-PCR
1529	LETICIA	AMAZONAS	ARMY	Active-duty military	20 to 29	M	related		2020-06-10	POSITIVE	RECOVERED	2020-07-08		2020-07-08			RT-PCR
1530	LETICIA	AMAZONAS	ARMY	Active-duty military	20 to 29	M	related		2020-06-10	POSITIVE	RECOVERED	2020-07-08		2020-07-08			RT-PCR
1531	LETICIA	AMAZONAS	ARMY	Active-duty military	20 to 29	M	related		2020-06-10	POSITIVE	RECOVERED	2020-07-08		2020-07-08			RT-PCR
1532	LETICIA	AMAZONAS	ARMY	Active-duty military	20 to 29	M	related		2020-06-10	POSITIVE	RECOVERED	2020-07-08		2020-07-08			RT-PCR
1533	LETICIA	AMAZONAS	ARMY	Active-duty military	20 to 29	M	related		2020-06-10	POSITIVE	RECOVERED	2020-07-08		2020-07-08			RT-PCR
1534	LETICIA	AMAZONAS	ARMY	Active-duty military	20 to 29	M	related		2020-06-10	POSITIVE	RECOVERED	2020-07-08		2020-07-08			RT-PCR
1535	LETICIA	AMAZONAS	ARMY	Active-duty military	20 to 29	M	related		2020-06-10	POSITIVE	RECOVERED	2020-07-08		2020-07-08			RT-PCR
1536	LETICIA	AMAZONAS	ARMY	Active-duty military	20 to 29	M	related		2020-06-10	POSITIVE	RECOVERED	2020-07-08		2020-07-08			RT-PCR
1537	LETICIA	AMAZONAS	ARMY	Active-duty military	10 to 19	M	related		2020-06-10	POSITIVE	RECOVERED	2020-07-08		2020-07-08			RT-PCR
1538	LETICIA	AMAZONAS	ARMY	Active-duty military	20 to 29	M	related		2020-06-10	POSITIVE	RECOVERED	2020-07-08		2020-07-08			RT-PCR
1539	LETICIA	AMAZONAS	ARMY	Active-duty military	20 to 29	M	related		2020-06-10	POSITIVE	RECOVERED	2020-07-29		2020-07-29			RT-PCR
1540	LETICIA	AMAZONAS	ARMY	Active-duty military	20 to 29	M	related		2020-06-10	POSITIVE	RECOVERED	2020-07-08		2020-07-08			RT-PCR
1541	LETICIA	AMAZONAS	ARMY	Active-duty military	20 to 29	M	related		2020-06-10	POSITIVE	RECOVERED	2020-07-08		2020-07-08			RT-PCR
1542	LETICIA	AMAZONAS	ARMY	Active-duty military	10 to 19	M	related		2020-06-10	POSITIVE	RECOVERED	2020-07-08		2020-07-08			RT-PCR
1543	LETICIA	AMAZONAS	ARMY	Active-duty military	20 to 29	M	related		2020-06-10	POSITIVE	RECOVERED	2020-07-29		2020-07-29			RT-PCR
1544	LETICIA	AMAZONAS	ARMY	Active-duty military	10 to 19	M	related		2020-06-10	POSITIVE	RECOVERED	2020-07-19		2020-07-19			RT-PCR
1545	LETICIA	AMAZONAS	ARMY	Active-duty military	20 to 29	M	related		2020-06-10	POSITIVE	RECOVERED	2020-07-19		2020-07-19			RT-PCR
1546	LETICIA	AMAZONAS	ARMY	Active-duty military	10 to 19	M	related		2020-06-10	POSITIVE	RECOVERED	2020-07-08		2020-07-08			RT-PCR
1547	LETICIA	AMAZONAS	ARMY	Active-duty military	20 to 29	M	related		2020-06-10	POSITIVE	RECOVERED	2020-07-08		2020-07-08			RT-PCR
1548	LETICIA	AMAZONAS	ARMY	Active-duty military	20 to 29	M	related		2020-06-10	POSITIVE	RECOVERED	2020-07-19		2020-07-19			RT-PCR
1549	LETICIA	AMAZONAS	ARMY	Active-duty military	20 to 29	M	related		2020-06-10	POSITIVE	RECOVERED	2020-07-19		2020-07-19			RT-PCR
1550	LETICIA	AMAZONAS	ARMY	Active-duty military	20 to 29	M	related		2020-06-10	POSITIVE	RECOVERED	2020-07-08		2020-07-08			RT-PCR
1551	LETICIA	AMAZONAS	ARMY	Active-duty military	20 to 29	M	related		2020-06-10	POSITIVE	RECOVERED	2020-07-08		2020-07-08			RT-PCR
1552	LETICIA	AMAZONAS	ARMY	Active-duty military	10 to 19	M	related		2020-06-10	POSITIVE	RECOVERED	2020-07-08		2020-07-08			RT-PCR
1553	LETICIA	AMAZONAS	ARMY	Active-duty military	10 to 19	M	related		2020-06-10	POSITIVE	RECOVERED	2020-07-19		2020-07-19			RT-PCR
1554	LETICIA	AMAZONAS	ARMY	Active-duty military	20 to 29	M	related		2020-06-10	POSITIVE	RECOVERED	2020-07-08		2020-07-08			RT-PCR
1555	LETICIA	AMAZONAS	ARMY	Active-duty military	20 to 29	M	related		2020-06-10	POSITIVE	RECOVERED	2020-07-08		2020-07-08			RT-PCR
1556	BOGOTA	BOGOTA	ARMY	Beneficiary	60 to 69	F	related		2020-06-10	POSITIVE	RECOVERED	2020-07-28		2020-07-28	YES	YES	RT-PCR
1557	LETICIA	AMAZONAS	ARMY	Active-duty military	30 to 39	M	related		2020-06-10	POSITIVE	RECOVERED	2020-07-08		2020-07-08			RT-PCR
1558	BOGOTA	BOGOTA	ARMY	Beneficiary	10 to 19	F	related		2020-06-10	POSITIVE	RECOVERED	2020-07-07		2020-07-07			RT-PCR
1559	BOGOTA	BOGOTA	ARMY	Active-duty military	30 to 39	M	related		2020-06-10	POSITIVE	RECOVERED	2020-07-19		2020-07-19			RT-PCR
1560	BOGOTA	BOGOTA	ARMY	Beneficiary	0 to 9	M	related		2020-06-10	POSITIVE	RECOVERED	2020-07-07		2020-07-07			RT-PCR
1561	BOGOTA	BOGOTA	ARMY	Retired Personnel	50 to 59	F	related		2020-06-10	POSITIVE	RECOVERED	2020-07-07		2020-07-07			RT-PCR
1562	VILLAVICENCIO	META	ARMY	Active-duty military	10 to 19	M	related		2020-06-10	POSITIVE	RECOVERED	2020-07-09		2020-07-09			RT-PCR
1563	BOGOTA	BOGOTA	ARMY	Retired Personnel	30 to 39	M	related		2020-06-10	POSITIVE	RECOVERED	2020-07-19		2020-07-19			RT-PCR
1564	PASTO	NARIÑO	ARMY	Active-duty military	30 to 39	M	related		2020-06-12	POSITIVE	RECOVERED	2020-07-09		2020-07-09	YES		RT-PCR
1565	BARRANQUILLA	ATLANTICO	ARMY	Active-duty military	30 to 39	M	related		2020-06-10	POSITIVE	RECOVERED	2020-07-25		2020-07-25			RT-PCR
1566	BARRANQUILLA	ATLANTICO	ARMY	Active-duty military	10 to 19	M	related		2020-06-10	POSITIVE	RECOVERED	2020-07-13		2020-07-13			RT-PCR
1567	BARRANQUILLA	ATLANTICO	ARMY	Active-duty military	10 to 19	M	related		2020-06-10	POSITIVE	RECOVERED	2020-07-31		2020-07-31			RT-PCR
1568	BARRANQUILLA	ATLANTICO	ARMY	Active-duty military	20 to 29	M	related		2020-06-10	POSITIVE	RECOVERED	2020-07-13		2020-07-13			RT-PCR
1569	BARRANQUILLA	ATLANTICO	ARMY	Active-duty military	10 to 19	M	related		2020-06-10	POSITIVE	RECOVERED	2020-07-31		2020-07-31			RT-PCR
1570	BARRANQUILLA	ATLANTICO	ARMY	Active-duty military	10 to 19	M	related		2020-06-10	POSITIVE	RECOVERED	2020-07-25		2020-07-25			RT-PCR
1571	BARRANQUILLA	ATLANTICO	ARMY	Active-duty military	10 to 19	M	related		2020-06-10	POSITIVE	RECOVERED	2020-07-13		2020-07-13			RT-PCR
1572	BARRANQUILLA	ATLANTICO	ARMY	Active-duty military	10 to 19	M	related		2020-06-10	POSITIVE	RECOVERED	2020-07-25		2020-07-25			RT-PCR
1573	BARRANQUILLA	ATLANTICO	ARMY	Active-duty military	10 to 19	M	related		2020-06-10	POSITIVE	RECOVERED	2020-07-31		2020-07-31			RT-PCR
1574	BARRANQUILLA	ATLANTICO	ARMY	Active-duty military	10 to 19	M	related		2020-06-10	POSITIVE	RECOVERED	2020-07-31		2020-07-31			RT-PCR
1575	BARRANQUILLA	ATLANTICO	ARMY	Active-duty military	10 to 19	M	related		2020-06-10	POSITIVE	RECOVERED	2020-07-25		2020-07-25			RT-PCR
1576	BARRANQUILLA	ATLANTICO	ARMY	Active-duty military	10 to 19	M	related		2020-06-10	POSITIVE	RECOVERED	2020-07-31		2020-07-31			RT-PCR
1577	BARRANQUILLA	ATLANTICO	ARMY	Active-duty military	20 to 29	M	related		2020-06-10	POSITIVE	RECOVERED	2020-07-25		2020-07-25			RT-PCR
1578	BARRANQUILLA	ATLANTICO	ARMY	Active-duty military	20 to 29	M	related		2020-06-10	POSITIVE	RECOVERED	2020-07-25		2020-07-25			RT-PCR
1579	BARRANQUILLA	ATLANTICO	ARMY	Active-duty military	10 to 19	M	related		2020-06-10	POSITIVE	RECOVERED	2020-07-31		2020-07-31			RT-PCR
1580	BARRANQUILLA	ATLANTICO	ARMY	Active-duty military	10 to 19	M	related		2020-06-10	POSITIVE	RECOVERED	2020-07-31		2020-07-31			RT-PCR
1581	BARRANQUILLA	ATLANTICO	ARMY	Active-duty military	20 to 29	M	related		2020-06-10	POSITIVE	RECOVERED	2020-07-14		2020-07-14			RT-PCR
1582	BARRANQUILLA	ATLANTICO	ARMY	Active-duty military	20 to 29	M	related		2020-06-10	POSITIVE	RECOVERED	2020-07-05		2020-07-05			RT-PCR
1583	BARRANQUILLA	ATLANTICO	ARMY	Active-duty military	20 to 29	M	related		2020-06-10	POSITIVE	RECOVERED	2020-07-05		2020-07-05			RT-PCR
1584	BARRANQUILLA	ATLANTICO	ARMY	Active-duty military	20 to 29	M	related		2020-06-10	POSITIVE	RECOVERED	2020-07-14		2020-07-14			RT-PCR
1585	BARRANQUILLA	ATLANTICO	ARMY	Active-duty military	20 to 29	M	related		2020-06-10	POSITIVE	RECOVERED	2020-07-05		2020-07-05			RT-PCR
1586	BARRANQUILLA	ATLANTICO	ARMY	Active-duty military	30 to 39	M	related		2020-06-10	POSITIVE	RECOVERED	2020-07-05		2020-07-05			RT-PCR
1587	BARRANQUILLA	ATLANTICO	ARMY	Active-duty military	20 to 29	M	related		2020-06-10	POSITIVE	RECOVERED	2020-07-05		2020-07-05			RT-PCR
1588	BARRANQUILLA	ATLANTICO	ARMY	Active-duty military	20 to 29	M	related		2020-06-10	POSITIVE	RECOVERED	2020-07-05		2020-07-05			RT-PCR
1589	BARRANQUILLA	ATLANTICO	ARMY	Active-duty military	20 to 29	M	related		2020-06-10	POSITIVE	RECOVERED	2020-07-05		2020-07-05			RT-PCR
1590	BARRANQUILLA	ATLANTICO	ARMY	Active-duty military	10 to 19	M	related		2020-06-10	POSITIVE	RECOVERED	2020-07-05		2020-07-05			RT-PCR
1591	BARRANQUILLA	ATLANTICO	ARMY	Active-duty military	20 to 29	M	related		2020-06-10	POSITIVE	RECOVERED	2020-07-05		2020-07-05			RT-PCR
1592	BARRANQUILLA	ATLANTICO	ARMY	Active-duty military	20 to 29	M	related		2020-06-10	POSITIVE	RECOVERED	2020-07-13		2020-07-13			RT-PCR
1593	BARRANQUILLA	ATLANTICO	ARMY	Active-duty military	20 to 29	M	related		2020-06-10	POSITIVE	RECOVERED	2020-07-05		2020-07-05			RT-PCR
1594	BARRANQUILLA	ATLANTICO	ARMY	Active-duty military	20 to 29	M	related		2020-06-10	POSITIVE	RECOVERED	2020-07-05		2020-07-05			RT-PCR
1595	BARRANQUILLA	ATLANTICO	ARMY	Active-duty military	20 to 29	M	related		2020-06-10	POSITIVE	RECOVERED	2020-07-13		2020-07-13			RT-PCR
1596	BARRANQUILLA	ATLANTICO	ARMY	Active-duty military	20 to 29	M	related		2020-06-10	POSITIVE	RECOVERED	2020-07-05		2020-07-05			RT-PCR
1597	BARRANQUILLA	ATLANTICO	ARMY	Active-duty military	20 to 29	M	related		2020-06-10	POSITIVE	RECOVERED	2020-07-25		2020-07-25			RT-PCR
1598	BARRANQUILLA	ATLANTICO	ARMY	Active-duty military	20 to 29	M	related		2020-06-10	POSITIVE	RECOVERED	2020-07-05		2020-07-05			RT-PCR
1599	BARRANQUILLA	ATLANTICO	ARMY	Active-duty military	20 to 29	M	related		2020-06-10	POSITIVE	RECOVERED	2020-07-05		2020-07-05			RT-PCR
1600	BARRANQUILLA	ATLANTICO	ARMY	Active-duty military	20 to 29	M	related		2020-06-10	POSITIVE	RECOVERED	2020-07-13		2020-07-13			RT-PCR
1601	BARRANQUILLA	ATLANTICO	ARMY	Active-duty military	20 to 29	M	related		2020-06-10	POSITIVE	RECOVERED	2020-07-05		2020-07-05			RT-PCR
1602	BARRANQUILLA	ATLANTICO	ARMY	Active-duty military	20 to 29	M	related		2020-06-10	POSITIVE	RECOVERED	2020-07-05		2020-07-05			RT-PCR
1603	BARRANQUILLA	ATLANTICO	ARMY	Active-duty military	20 to 29	M	related		2020-06-10	POSITIVE	RECOVERED	2020-07-13		2020-07-13			RT-PCR
1604	BARRANQUILLA	ATLANTICO	ARMY	Active-duty military	10 to 19	M	related		2020-06-10	POSITIVE	RECOVERED	2020-07-13		2020-07-13			RT-PCR
1605	BARRANQUILLA	ATLANTICO	ARMY	Active-duty military	10 to 19	M	related		2020-06-10	POSITIVE	RECOVERED	2020-07-25		2020-07-25			RT-PCR
1606	BARRANQUILLA	ATLANTICO	ARMY	Active-duty military	10 to 19	M	related		2020-06-10	POSITIVE	RECOVERED	2020-07-13		2020-07-13			RT-PCR
1607	BARRANQUILLA	ATLANTICO	ARMY	Active-duty military	10 to 19	M	related		2020-06-10	POSITIVE	RECOVERED	2020-07-31		2020-07-31			RT-PCR
1608	BARRANQUILLA	ATLANTICO	ARMY	Active-duty military	20 to 29	M	related		2020-06-10	POSITIVE	RECOVERED	2020-07-05		2020-07-05			RT-PCR
1609	BARRANQUILLA	ATLANTICO	ARMY	Active-duty military	30 to 39	M	related		2020-06-10	POSITIVE	RECOVERED	2020-07-05		2020-07-05			RT-PCR
1610	BARRANQUILLA	ATLANTICO	ARMY	Active-duty military	40 to 49	M	related		2020-06-10	POSITIVE	RECOVERED	2020-07-05		2020-07-05			RT-PCR
1611	BARRANQUILLA	ATLANTICO	ARMY	Active-duty military	30 to 39	M	related		2020-06-10	POSITIVE	RECOVERED	2020-07-05		2020-07-05			RT-PCR
1612	BARRANQUILLA	ATLANTICO	ARMY	Active-duty military	20 to 29	M	related		2020-06-10	POSITIVE	RECOVERED	2020-07-14		2020-07-14			RT-PCR
1613	BARRANQUILLA	ATLANTICO	ARMY	Active-duty military	20 to 29	M	related		2020-06-10	POSITIVE	RECOVERED	2020-07-05		2020-07-05			RT-PCR
1614	BARRANQUILLA	ATLANTICO	ARMY	Active-duty military	20 to 29	M	related		2020-06-10	POSITIVE	RECOVERED	2020-07-13		2020-07-13			RT-PCR
1615	BARRANQUILLA	ATLANTICO	ARMY	Active-duty military	20 to 29	M	related		2020-06-10	POSITIVE	RECOVERED	2020-07-14		2020-07-14			RT-PCR
1616	BARRANQUILLA	ATLANTICO	ARMY	Active-duty military	20 to 29	M	related		2020-06-10	POSITIVE	RECOVERED	2020-07-05		2020-07-05			RT-PCR
1617	BARRANQUILLA	ATLANTICO	ARMY	Active-duty military	20 to 29	M	related		2020-06-10	POSITIVE	RECOVERED	2020-07-05		2020-07-05			RT-PCR
1618	ARAUCA	ARAUCA	ARMY	Active-duty military	20 to 29	M	related		2020-06-13	POSITIVE	RECOVERED	2020-07-24		2020-07-24			RT-PCR
1619	ARAUCA	ARAUCA	ARMY	Active-duty military	20 to 29	M	related		2020-06-13	POSITIVE	RECOVERED	2020-07-24		2020-07-24			RT-PCR
1620	ARAUCA	ARAUCA	ARMY	Active-duty military	10 to 19	M	related		2020-06-13	POSITIVE	RECOVERED	2020-07-24		2020-07-24			RT-PCR
1621	ARAUCA	ARAUCA	ARMY	Active-duty military	10 to 19	M	related		2020-06-13	POSITIVE	RECOVERED	2020-07-19		2020-07-19			RT-PCR
1622	ARAUCA	ARAUCA	ARMY	Active-duty military	20 to 29	M	related		2020-06-13	POSITIVE	RECOVERED	2020-07-25		2020-07-25			RT-PCR
1623	ARAUCA	ARAUCA	ARMY	Active-duty military	20 to 29	M	related		2020-06-13	POSITIVE	RECOVERED	2020-07-19		2020-07-19			RT-PCR
1624	ARAUCA	ARAUCA	ARMY	Active-duty military	20 to 29	M	related		2020-06-13	POSITIVE	RECOVERED	2020-07-24		2020-07-24			RT-PCR
1625	ARAUCA	ARAUCA	ARMY	Active-duty military	30 to 39	M	related		2020-06-13	POSITIVE	RECOVERED	2020-07-24		2020-07-24			RT-PCR
1626	ARAUCA	ARAUCA	ARMY	Active-duty military	20 to 29	M	related		2020-06-13	POSITIVE	RECOVERED	2020-07-24		2020-07-24			RT-PCR
1627	ARAUCA	ARAUCA	ARMY	Active-duty military	30 to 39	M	related		2020-06-13	POSITIVE	RECOVERED	2020-07-09		2020-07-09			RT-PCR
1628	ARAUCA	ARAUCA	ARMY	Active-duty military	20 to 29	M	related		2020-06-13	POSITIVE	RECOVERED	2020-07-09		2020-07-09			RT-PCR
1629	ARAUCA	ARAUCA	ARMY	Active-duty military	20 to 29	M	related		2020-06-13	POSITIVE	RECOVERED	2020-07-09		2020-07-09			RT-PCR
1630	ARAUCA	ARAUCA	ARMY	Active-duty military	30 to 39	M	related		2020-06-13	POSITIVE	RECOVERED	2020-07-24		2020-07-24			RT-PCR
1631	ARAUCA	ARAUCA	ARMY	Active-duty military	30 to 39	M	related		2020-06-13	POSITIVE	RECOVERED	2020-07-19		2020-07-19			RT-PCR
1632	ARAUCA	ARAUCA	ARMY	Active-duty military	20 to 29	M	related		2020-06-13	POSITIVE	RECOVERED	2020-07-19		2020-07-19			RT-PCR
1633	ARAUCA	ARAUCA	ARMY	Active-duty military	20 to 29	M	related		2020-06-13	POSITIVE	RECOVERED	2020-07-19		2020-07-19			RT-PCR
1634	ARAUCA	ARAUCA	ARMY	Active-duty military	20 to 29	M	related		2020-06-13	POSITIVE	RECOVERED	2020-07-24		2020-07-24			RT-PCR
1635	ARAUCA	ARAUCA	ARMY	Active-duty military	10 to 19	M	related		2020-06-13	POSITIVE	RECOVERED	2020-07-24		2020-07-24			RT-PCR
1636	ARAUCA	ARAUCA	ARMY	Active-duty military	20 to 29	F	related		2020-06-11	POSITIVE	RECOVERED	2020-07-09		2020-07-09			RT-PCR
1637	ARAUCA	ARAUCA	ARMY	Active-duty military	20 to 29	F	related		2020-06-11	POSITIVE	RECOVERED	2020-07-09		2020-07-09			RT-PCR
1638	VILLAVICENCIO	META	ARMY	Retired Personnel	30 to 39	M	related		2020-05-06	POSITIVE	RECOVERED	2020-07-28		2020-07-28			RT-PCR
1639	VILLAVICENCIO	META	ARMY	Active-duty military	20 to 29	M	related		2020-06-06	POSITIVE	RECOVERED	2020-07-28		2020-07-28			RT-PCR
1640	VILLAVICENCIO	META	ARMY	Beneficiary	10 to 19	F	related		2020-06-12	POSITIVE	RECOVERED	2020-06-25		2020-06-25	YES		RT-PCR
1641	ARAUCA	ARAUCA	ARMY	Beneficiary	30 to 39	F	related		2020-06-15	POSITIVE	RECOVERED	2020-07-25		2020-07-25			RT-PCR
1642	ARAUCA	ARAUCA	ARMY	Beneficiary	10 to 19	M	related		2020-06-15	POSITIVE	RECOVERED	2020-07-28		2020-07-28			RT-PCR
1643	ARAUCA	ARAUCA	ARMY	Beneficiary	10 to 19	M	related		2020-06-15	POSITIVE	RECOVERED	2020-07-28		2020-07-28			RT-PCR
1644	ARAUCA	ARAUCA	ARMY	Beneficiary	0 to 9	M	related		2020-06-15	POSITIVE	RECOVERED	2020-07-26		2020-07-26			RT-PCR
1645	QUIBDO	CHOCO	ARMY	Active-duty military	30 to 39	M	related		2020-06-06	POSITIVE	RECOVERED	2020-07-19		2020-07-19			RT-PCR
1646	QUIBDO	CHOCO	ARMY	Active-duty military	30 to 39	M	related		2020-06-06	POSITIVE	RECOVERED	2020-07-19		2020-07-19			RT-PCR
1647	QUIBDO	CHOCO	ARMY	Retired Personnel	30 to 39	M	related		2020-06-06	POSITIVE	RECOVERED	2020-06-22		2020-06-22			RT-PCR
1648	QUIBDO	CHOCO	ARMY	Active-duty military	20 to 29	M	related		2020-06-06	POSITIVE	RECOVERED	2020-07-19		2020-07-19			RT-PCR
1649	QUIBDO	CHOCO	ARMY	Active-duty military	30 to 39	M	related		2020-06-06	POSITIVE	RECOVERED	2020-07-19		2020-07-19			RT-PCR
1650	QUIBDO	CHOCO	ARMY	Active-duty military	20 to 29	M	related		2020-06-06	POSITIVE	RECOVERED	2020-07-19		2020-07-19			RT-PCR
1651	QUIBDO	CHOCO	ARMY	Active-duty military	30 to 39	M	related		2020-06-06	POSITIVE	RECOVERED	2020-07-19		2020-07-19			RT-PCR
1652	QUIBDO	CHOCO	ARMY	Active-duty military	30 to 39	M	related		2020-06-06	POSITIVE	RECOVERED	2020-07-19		2020-07-19			RT-PCR
1653	QUIBDO	CHOCO	ARMY	Active-duty military	20 to 29	M	related		2020-06-06	POSITIVE	RECOVERED	2020-07-19		2020-07-19			RT-PCR
1654	QUIBDO	CHOCO	ARMY	Active-duty military	30 to 39	M	related		2020-06-06	POSITIVE	RECOVERED	2020-07-19		2020-07-19			RT-PCR
1655	QUIBDO	CHOCO	ARMY	Active-duty military	30 to 39	M	related		2020-06-06	POSITIVE	RECOVERED	2020-07-19		2020-07-19			RT-PCR
1656	QUIBDO	CHOCO	ARMY	Active-duty military	30 to 39	M	related		2020-06-06	POSITIVE	RECOVERED	2020-07-19		2020-07-19			RT-PCR
1657	QUIBDO	CHOCO	ARMY	Active-duty military	30 to 39	M	related		2020-06-06	POSITIVE	RECOVERED	2020-07-19		2020-07-19			RT-PCR
1658	QUIBDO	CHOCO	ARMY	Active-duty military	30 to 39	M	related		2020-06-06	POSITIVE	RECOVERED	2020-07-19		2020-07-19			RT-PCR
1659	QUIBDO	CHOCO	ARMY	Active-duty military	30 to 39	M	related		2020-06-06	POSITIVE	RECOVERED	2020-07-19		2020-07-19			RT-PCR
1660	QUIBDO	CHOCO	ARMY	Active-duty military	20 to 29	M	related		2020-06-06	POSITIVE	RECOVERED	2020-07-19		2020-07-19			RT-PCR
1661	QUIBDO	CHOCO	ARMY	Active-duty military	30 to 39	M	related		2020-06-06	POSITIVE	RECOVERED	2020-07-19		2020-07-19			RT-PCR
1662	QUIBDO	CHOCO	ARMY	Active-duty military	30 to 39	M	related		2020-06-06	POSITIVE	RECOVERED	2020-07-19		2020-07-19			RT-PCR
1663	QUIBDO	CHOCO	ARMY	Active-duty military	20 to 29	M	related		2020-06-06	POSITIVE	RECOVERED	2020-07-19		2020-07-19			RT-PCR
1664	QUIBDO	CHOCO	ARMY	Active-duty military	30 to 39	M	related		2020-06-06	POSITIVE	RECOVERED	2020-07-19		2020-07-19			RT-PCR
1665	QUIBDO	CHOCO	ARMY	Active-duty military	20 to 29	M	related		2020-06-06	POSITIVE	RECOVERED	2020-06-25		2020-06-25			RT-PCR
1666	QUIBDO	CHOCO	ARMY	Active-duty military	30 to 39	M	related		2020-06-06	POSITIVE	RECOVERED	2020-07-19		2020-07-19			RT-PCR
1667	CUCUTA	NORTE DE SANTANDER	ARMY	Active-duty military	20 to 29	M	related		2020-06-12	POSITIVE	RECOVERED	2020-07-25		2020-07-25	YES		RT-PCR
1668	LETICIA	AMAZONAS	ARMY	Active-duty military	30 to 39	M	related		2020-05-28	POSITIVE	RECOVERED	2020-07-08		2020-07-08			RT-PCR
1669	IPIALES	NARIÑO	ARMY	Active-duty military	20 to 29	M	related		2020-06-13	POSITIVE	RECOVERED	2020-07-04		2020-07-04			RT-PCR
1670	IPIALES	NARIÑO	ARMY	Active-duty military	30 to 39	M	related		2020-06-13	POSITIVE	RECOVERED	2020-07-18		2020-07-18			RT-PCR
1671	IPIALES	NARIÑO	ARMY	Active-duty military	20 to 29	M	related		2020-06-13	POSITIVE	RECOVERED	2020-07-04		2020-07-04			RT-PCR
1672	IPIALES	NARIÑO	ARMY	Active-duty military	20 to 29	M	related		2020-06-13	POSITIVE	RECOVERED	2020-07-04		2020-07-04			RT-PCR
1673	IPIALES	NARIÑO	ARMY	Active-duty military	10 to 19	M	related		2020-06-13	POSITIVE	RECOVERED	2020-07-04		2020-07-04			RT-PCR
1674	IPIALES	NARIÑO	ARMY	Active-duty military	20 to 29	M	related		2020-06-13	POSITIVE	RECOVERED	2020-07-04		2020-07-04			RT-PCR
1675	IPIALES	NARIÑO	ARMY	Active-duty military	10 to 19	M	related		2020-06-13	POSITIVE	RECOVERED	2020-07-04		2020-07-04			RT-PCR
1676	IPIALES	NARIÑO	ARMY	Active-duty military	20 to 29	M	related		2020-06-13	POSITIVE	RECOVERED	2020-07-04		2020-07-04			RT-PCR
1677	IPIALES	NARIÑO	ARMY	Active-duty military	10 to 19	M	related		2020-06-13	POSITIVE	RECOVERED	2020-07-04		2020-07-04			RT-PCR
1678	IPIALES	NARIÑO	ARMY	Active-duty military	20 to 29	M	related		2020-06-13	POSITIVE	RECOVERED	2020-07-04		2020-07-04			RT-PCR
1679	IPIALES	NARIÑO	ARMY	Active-duty military	10 to 19	M	related		2020-06-13	POSITIVE	RECOVERED	2020-07-04		2020-07-04			RT-PCR
1680	IPIALES	NARIÑO	ARMY	Active-duty military	10 to 19	M	related		2020-06-13	POSITIVE	RECOVERED	2020-07-04		2020-07-04			RT-PCR
1681	IPIALES	NARIÑO	ARMY	Active-duty military	10 to 19	M	related		2020-06-13	POSITIVE	RECOVERED	2020-07-04		2020-07-04			RT-PCR
1682	IPIALES	NARIÑO	ARMY	Active-duty military	10 to 19	M	related		2020-06-13	POSITIVE	RECOVERED	2020-07-04		2020-07-04			RT-PCR
1683	IPIALES	NARIÑO	ARMY	Active-duty military	10 to 19	M	related		2020-06-13	POSITIVE	RECOVERED	2020-07-18		2020-07-18			RT-PCR
1684	IPIALES	NARIÑO	ARMY	Active-duty military	20 to 29	M	related		2020-06-13	POSITIVE	RECOVERED	2020-07-04		2020-07-04			RT-PCR
1685	IPIALES	NARIÑO	ARMY	Active-duty military	20 to 29	M	related		2020-06-13	POSITIVE	RECOVERED	2020-07-04		2020-07-04			RT-PCR
1686	IPIALES	NARIÑO	ARMY	Active-duty military	20 to 29	M	related		2020-06-13	POSITIVE	RECOVERED	2020-07-18		2020-07-18			RT-PCR
1687	IPIALES	NARIÑO	ARMY	Active-duty military	20 to 29	M	related		2020-06-13	POSITIVE	RECOVERED	2020-08-10		2020-08-10			RT-PCR
1688	IPIALES	NARIÑO	ARMY	Active-duty military	20 to 29	M	related		2020-06-13	POSITIVE	RECOVERED	2020-07-04		2020-07-04			RT-PCR
1689	IPIALES	NARIÑO	ARMY	Active-duty military	30 to 39	M	related		2020-06-13	POSITIVE	RECOVERED	2020-08-10		2020-08-10			RT-PCR
1690	TUMACO	NARIÑO	ARMY	Active-duty military	40 to 49	M	related		2020-06-12	POSITIVE	RECOVERED	2020-07-14		2020-07-14			RT-PCR
1691	TUMACO	NARIÑO	ARMY	Active-duty military	30 to 39	M	related		2020-06-12	POSITIVE	RECOVERED	2020-07-15		2020-07-15			RT-PCR
1692	TUMACO	NARIÑO	ARMY	Active-duty military	20 to 29	M	related		2020-06-12	POSITIVE	RECOVERED	2020-07-15		2020-07-15			RT-PCR
1693	TUMACO	NARIÑO	ARMY	Active-duty military	20 to 29	M	related		2020-06-12	POSITIVE	RECOVERED	2020-07-15		2020-07-15			RT-PCR
1694	TUMACO	NARIÑO	ARMY	Active-duty military	10 to 19	M	related		2020-06-12	POSITIVE	RECOVERED	2020-07-28		2020-07-28			RT-PCR
1695	TUMACO	NARIÑO	ARMY	Active-duty military	20 to 29	M	related		2020-06-12	POSITIVE	RECOVERED	2020-07-28		2020-07-28			RT-PCR
1696	TUMACO	NARIÑO	ARMY	Active-duty military	10 to 19	M	related		2020-06-12	POSITIVE	RECOVERED	2020-07-28		2020-07-28			RT-PCR
1697	TUMACO	NARIÑO	ARMY	Active-duty military	20 to 29	M	related		2020-06-12	POSITIVE	RECOVERED	2020-07-28		2020-07-28			RT-PCR
1698	TUMACO	NARIÑO	ARMY	Active-duty military	10 to 19	M	related		2020-06-12	POSITIVE	RECOVERED	2020-07-28		2020-07-28			RT-PCR
1699	TUMACO	NARIÑO	ARMY	Active-duty military	10 to 19	M	related		2020-06-12	POSITIVE	RECOVERED	2020-07-28		2020-07-28			RT-PCR
1700	TUMACO	NARIÑO	ARMY	Active-duty military	20 to 29	M	related		2020-06-12	POSITIVE	RECOVERED	2020-07-28		2020-07-28			RT-PCR
1701	TUMACO	NARIÑO	ARMY	Active-duty military	10 to 19	M	related		2020-06-12	POSITIVE	RECOVERED	2020-07-28		2020-07-28			RT-PCR
1702	TUMACO	NARIÑO	ARMY	Active-duty military	10 to 19	M	related		2020-06-12	POSITIVE	RECOVERED	2020-07-28		2020-07-28			RT-PCR
1703	TUMACO	NARIÑO	ARMY	Active-duty military	10 to 19	M	related		2020-06-12	POSITIVE	RECOVERED	2020-07-28		2020-07-28			RT-PCR
1704	TUMACO	NARIÑO	ARMY	Active-duty military	10 to 19	M	related		2020-06-12	POSITIVE	RECOVERED	2020-07-28		2020-07-28			RT-PCR
1705	TUMACO	NARIÑO	ARMY	Active-duty military	20 to 29	M	related		2020-06-12	POSITIVE	RECOVERED	2020-07-28		2020-07-28			RT-PCR
1706	TUMACO	NARIÑO	ARMY	Active-duty military	20 to 29	M	related		2020-06-12	POSITIVE	RECOVERED	2020-07-28		2020-07-28			RT-PCR
1707	TUMACO	NARIÑO	ARMY	Active-duty military	10 to 19	M	related		2020-06-12	POSITIVE	RECOVERED	2020-07-28		2020-07-28			RT-PCR
1708	TUMACO	NARIÑO	ARMY	Active-duty military	20 to 29	M	related		2020-06-12	POSITIVE	RECOVERED	2020-07-28		2020-07-28			RT-PCR
1709	TUMACO	NARIÑO	ARMY	Active-duty military	10 to 19	M	related		2020-06-12	POSITIVE	RECOVERED	2020-07-28		2020-07-28			RT-PCR
1710	TUMACO	NARIÑO	ARMY	Active-duty military	20 to 29	M	related		2020-06-12	POSITIVE	RECOVERED	2020-07-28		2020-07-28			RT-PCR
1711	TUMACO	NARIÑO	ARMY	Active-duty military	20 to 29	M	related		2020-06-12	POSITIVE	RECOVERED	2020-07-28		2020-07-28			RT-PCR
1712	TUMACO	NARIÑO	ARMY	Active-duty military	10 to 19	M	related		2020-06-12	POSITIVE	RECOVERED	2020-07-28		2020-07-28			RT-PCR
1713	TUMACO	NARIÑO	ARMY	Active-duty military	20 to 29	M	related		2020-06-12	POSITIVE	RECOVERED	2020-07-28		2020-07-28			RT-PCR
1714	TUMACO	NARIÑO	ARMY	Active-duty military	20 to 29	M	related		2020-06-12	POSITIVE	RECOVERED	2020-07-28		2020-07-28			RT-PCR
1715	TUMACO	NARIÑO	ARMY	Active-duty military	10 to 19	M	related		2020-06-12	POSITIVE	RECOVERED	2020-07-28		2020-07-28			RT-PCR
1716	TUMACO	NARIÑO	ARMY	Active-duty military	10 to 19	M	related		2020-06-12	POSITIVE	RECOVERED	2020-07-28		2020-07-28			RT-PCR
1717	TUMACO	NARIÑO	ARMY	Active-duty military	10 to 19	M	related		2020-06-12	POSITIVE	RECOVERED	2020-07-28		2020-07-28			RT-PCR
1718	TUMACO	NARIÑO	ARMY	Active-duty military	20 to 29	M	related		2020-06-12	POSITIVE	RECOVERED	2020-07-28		2020-07-28			RT-PCR
1719	TUMACO	NARIÑO	ARMY	Active-duty military	10 to 19	M	related		2020-06-12	POSITIVE	RECOVERED	2020-07-28		2020-07-28			RT-PCR
1720	TUMACO	NARIÑO	ARMY	Active-duty military	10 to 19	M	related		2020-06-12	POSITIVE	RECOVERED	2020-07-28		2020-07-28			RT-PCR
1721	TUMACO	NARIÑO	ARMY	Active-duty military	10 to 19	M	related		2020-06-12	POSITIVE	RECOVERED	2020-07-28		2020-07-28			RT-PCR
1722	TUMACO	NARIÑO	ARMY	Active-duty military	10 to 19	M	related		2020-06-12	POSITIVE	RECOVERED	2020-07-28		2020-07-28			RT-PCR
1723	TUMACO	NARIÑO	ARMY	Active-duty military	10 to 19	M	related		2020-06-12	POSITIVE	RECOVERED	2020-07-28		2020-07-28			RT-PCR
1724	TUMACO	NARIÑO	ARMY	Active-duty military	10 to 19	M	related		2020-06-12	POSITIVE	RECOVERED	2020-07-28		2020-07-28			RT-PCR
1725	TUMACO	NARIÑO	ARMY	Active-duty military	10 to 19	M	related		2020-06-12	POSITIVE	RECOVERED	2020-07-28		2020-07-28			RT-PCR
1726	TUMACO	NARIÑO	ARMY	Active-duty military	10 to 19	M	related		2020-06-12	POSITIVE	RECOVERED	2020-07-28		2020-07-28			RT-PCR
1727	TUMACO	NARIÑO	ARMY	Active-duty military	10 to 19	M	related		2020-06-12	POSITIVE	RECOVERED	2020-07-28		2020-07-28			RT-PCR
1728	TUMACO	NARIÑO	ARMY	Active-duty military	10 to 19	M	related		2020-06-12	POSITIVE	RECOVERED	2020-07-28		2020-07-28			RT-PCR
1729	TUMACO	NARIÑO	ARMY	Active-duty military	20 to 29	M	related		2020-06-12	POSITIVE	RECOVERED	2020-07-28		2020-07-28			RT-PCR
1730	TUMACO	NARIÑO	ARMY	Active-duty military	20 to 29	M	related		2020-06-12	POSITIVE	RECOVERED	2020-07-28		2020-07-28			RT-PCR
1731	TUMACO	NARIÑO	ARMY	Active-duty military	20 to 29	M	related		2020-06-12	POSITIVE	RECOVERED	2020-07-28		2020-07-28			RT-PCR
1732	TUMACO	NARIÑO	ARMY	Active-duty military	20 to 29	M	related		2020-06-12	POSITIVE	RECOVERED	2020-07-28		2020-07-28			RT-PCR
1733	TUMACO	NARIÑO	ARMY	Active-duty military	10 to 19	M	related		2020-06-12	POSITIVE	RECOVERED	2020-07-28		2020-07-28			RT-PCR
1734	TUMACO	NARIÑO	ARMY	Active-duty military	30 to 39	M	related		2020-06-12	POSITIVE	RECOVERED	2020-07-14		2020-07-14			RT-PCR
1735	TUMACO	NARIÑO	ARMY	Active-duty military	30 to 39	M	related		2020-06-12	POSITIVE	RECOVERED	2020-07-18		2020-07-18			RT-PCR
1736	TUMACO	NARIÑO	ARMY	Active-duty military	20 to 29	M	related		2020-06-12	POSITIVE	RECOVERED	2020-07-28		2020-07-28			RT-PCR
1737	TUMACO	NARIÑO	ARMY	Active-duty military	10 to 19	M	related		2020-06-12	POSITIVE	RECOVERED	2020-07-28		2020-07-28			RT-PCR
1738	TUMACO	NARIÑO	ARMY	Active-duty military	10 to 19	M	related		2020-06-12	POSITIVE	RECOVERED	2020-07-28		2020-07-28			RT-PCR
1739	TUMACO	NARIÑO	ARMY	Active-duty military	10 to 19	M	related		2020-06-12	POSITIVE	RECOVERED	2020-07-28		2020-07-28			RT-PCR
1740	TUMACO	NARIÑO	ARMY	Active-duty military	10 to 19	M	related		2020-06-12	POSITIVE	RECOVERED	2020-07-28		2020-07-28			RT-PCR
1741	TUMACO	NARIÑO	ARMY	Active-duty military	10 to 19	M	related		2020-06-12	POSITIVE	RECOVERED	2020-07-28		2020-07-28			RT-PCR
1742	TUMACO	NARIÑO	ARMY	Active-duty military	10 to 19	M	related		2020-06-12	POSITIVE	RECOVERED	2020-07-28		2020-07-28			RT-PCR
1743	TUMACO	NARIÑO	ARMY	Active-duty military	10 to 19	M	related		2020-06-12	POSITIVE	RECOVERED	2020-07-28		2020-07-28			RT-PCR
1744	TUMACO	NARIÑO	ARMY	Active-duty military	20 to 29	M	related		2020-06-12	POSITIVE	RECOVERED	2020-07-28		2020-07-28			RT-PCR
1745	TUMACO	NARIÑO	ARMY	Active-duty military	20 to 29	M	related		2020-06-12	POSITIVE	RECOVERED	2020-07-28		2020-07-28			RT-PCR
1746	TUMACO	NARIÑO	ARMY	Active-duty military	20 to 29	M	related		2020-06-12	POSITIVE	RECOVERED	2020-07-28		2020-07-28			RT-PCR
1747	TUMACO	NARIÑO	ARMY	Active-duty military	10 to 19	M	related		2020-06-12	POSITIVE	RECOVERED	2020-07-28		2020-07-28			RT-PCR
1748	TUMACO	NARIÑO	ARMY	Active-duty military	20 to 29	M	related		2020-06-12	POSITIVE	RECOVERED	2020-07-28		2020-07-28			RT-PCR
1749	TUMACO	NARIÑO	ARMY	Active-duty military	10 to 19	M	related		2020-06-12	POSITIVE	RECOVERED	2020-07-28		2020-07-28			RT-PCR
1750	TUMACO	NARIÑO	ARMY	Active-duty military	10 to 19	M	related		2020-06-12	POSITIVE	RECOVERED	2020-07-28		2020-07-28			RT-PCR
1751	TUMACO	NARIÑO	ARMY	Active-duty military	10 to 19	M	related		2020-06-12	POSITIVE	RECOVERED	2020-07-28		2020-07-28			RT-PCR
1752	TUMACO	NARIÑO	ARMY	Active-duty military	20 to 29	M	related		2020-06-12	POSITIVE	RECOVERED	2020-07-28		2020-07-28			RT-PCR
1753	TUMACO	NARIÑO	ARMY	Active-duty military	10 to 19	M	related		2020-06-12	POSITIVE	RECOVERED	2020-07-28		2020-07-28			RT-PCR
1754	BOGOTA	BOGOTA	ARMY	Active-duty military	20 to 29	M	related		2020-06-16	POSITIVE	RECOVERED	2020-07-15		2020-07-15	YES		RT-PCR
1755	BOGOTA	BOGOTA	ARMY	Retired Personnel	80 to 89	M	related		2020-06-16	POSITIVE	RECOVERED	2020-07-28		2020-07-28			RT-PCR
1756	BOGOTA	BOGOTA	ARMY	Beneficiary	20 to 29	F	related		2020-06-16	POSITIVE	RECOVERED	2020-07-28		2020-07-28			RT-PCR
1757	BOGOTA	BOGOTA	ARMY	Beneficiary	0 to 9	F	related		2020-06-16	POSITIVE	RECOVERED	2020-07-28		2020-07-28			RT-PCR
1758	BOGOTA	BOGOTA	ARMY	Beneficiary	0 to 9	M	related		2020-06-16	POSITIVE	RECOVERED	2020-07-28		2020-07-28			RT-PCR
1759	BOGOTA	BOGOTA	ARMY	Retired Personnel	60 to 69	M	related		2020-06-16	POSITIVE	RECOVERED	2020-07-28		2020-07-28			RT-PCR
1760	BOGOTA	BOGOTA	ARMY	Beneficiary	70 to 79	F	related		2020-06-16	POSITIVE	RECOVERED	2020-07-13		2020-07-13			RT-PCR
1761	BOGOTA	BOGOTA	ARMY	Active-duty military	30 to 39	M	related		2020-06-16	POSITIVE	RECOVERED	2020-07-13		2020-07-13			RT-PCR
1762	BOGOTA	BOGOTA	ARMY	Beneficiary	10 to 19	M	related		2020-06-16	POSITIVE	RECOVERED	2020-07-13		2020-07-13			RT-PCR
1763	BOGOTA	BOGOTA	ARMY	Retired Personnel	50 to 59	M	related		2020-06-16	POSITIVE	RECOVERED	2020-07-15		2020-07-15			RT-PCR
1764	BOGOTA	BOGOTA	ARMY	Active-duty military	20 to 29	M	related		2020-05-31	POSITIVE	RECOVERED	2020-06-20		2020-06-20			RT-PCR
1765	BARRANCABERMEJA	SANTANDER	ARMY	Active-duty military	10 to 19	M	related		2020-06-10	POSITIVE	RECOVERED	2020-07-18		2020-07-18			RT-PCR
1766	BARRANCABERMEJA	SANTANDER	ARMY	Active-duty military	20 to 29	M	related		2020-06-10	POSITIVE	RECOVERED	2020-08-01		2020-08-01			RT-PCR
1767	BARRANCABERMEJA	SANTANDER	ARMY	Active-duty military	10 to 19	M	related		2020-06-10	POSITIVE	RECOVERED	2020-08-01		2020-08-01			RT-PCR
1768	BARRANCABERMEJA	SANTANDER	ARMY	Active-duty military	10 to 19	M	related		2020-06-10	POSITIVE	RECOVERED	2020-08-01		2020-08-01			RT-PCR
1769	BARRANCABERMEJA	SANTANDER	ARMY	Active-duty military	10 to 19	M	related		2020-06-10	POSITIVE	RECOVERED	2020-07-18		2020-07-18			RT-PCR
1770	BARRANCABERMEJA	SANTANDER	ARMY	Active-duty military	20 to 29	M	related		2020-06-10	POSITIVE	RECOVERED	2020-07-18		2020-07-18			RT-PCR
1771	BARRANCABERMEJA	SANTANDER	ARMY	Active-duty military	20 to 29	M	related		2020-06-10	POSITIVE	RECOVERED	2020-08-01		2020-08-01			RT-PCR
1772	BARRANCABERMEJA	SANTANDER	ARMY	Active-duty military	10 to 19	M	related		2020-06-10	POSITIVE	RECOVERED	2020-08-01		2020-08-01			RT-PCR
1773	BARRANCABERMEJA	SANTANDER	ARMY	Active-duty military	10 to 19	M	related		2020-06-10	POSITIVE	RECOVERED	2020-07-18		2020-07-18			RT-PCR
1774	BARRANCABERMEJA	SANTANDER	ARMY	Active-duty military	10 to 19	M	related		2020-06-10	POSITIVE	RECOVERED	2020-08-01		2020-08-01			RT-PCR
1775	BARRANCABERMEJA	SANTANDER	ARMY	Active-duty military	10 to 19	M	related		2020-06-10	POSITIVE	RECOVERED	2020-07-11		2020-07-11			RT-PCR
1776	BARRANCABERMEJA	SANTANDER	ARMY	Active-duty military	20 to 29	M	related		2020-06-10	POSITIVE	RECOVERED	2020-07-11		2020-07-11			RT-PCR
1777	BARRANCABERMEJA	SANTANDER	ARMY	Active-duty military	10 to 19	M	related		2020-06-10	POSITIVE	RECOVERED	2020-07-11		2020-07-11			RT-PCR
1778	BARRANCABERMEJA	SANTANDER	ARMY	Active-duty military	10 to 19	M	related		2020-06-10	POSITIVE	RECOVERED	2020-07-11		2020-07-11			RT-PCR
1779	BARRANCABERMEJA	SANTANDER	ARMY	Active-duty military	20 to 29	M	related		2020-06-10	POSITIVE	RECOVERED	2020-07-11		2020-07-11			RT-PCR
1780	BARRANCABERMEJA	SANTANDER	ARMY	Active-duty military	20 to 29	M	related		2020-06-10	POSITIVE	RECOVERED	2020-07-11		2020-07-11			RT-PCR
1781	BARRANCABERMEJA	SANTANDER	ARMY	Active-duty military	20 to 29	M	related		2020-06-10	POSITIVE	RECOVERED	2020-08-01		2020-08-01			RT-PCR
1782	BARRANCABERMEJA	SANTANDER	ARMY	Active-duty military	20 to 29	M	related		2020-06-10	POSITIVE	RECOVERED	2020-07-11		2020-07-11			RT-PCR
1783	BARRANCABERMEJA	SANTANDER	ARMY	Active-duty military	20 to 29	M	related		2020-06-10	POSITIVE	RECOVERED	2020-07-11		2020-07-11			RT-PCR
1784	BARRANCABERMEJA	SANTANDER	ARMY	Active-duty military	20 to 29	M	related		2020-06-10	POSITIVE	RECOVERED	2020-08-01		2020-08-01			RT-PCR
1785	BARRANCABERMEJA	SANTANDER	ARMY	Active-duty military	10 to 19	M	related		2020-06-10	POSITIVE	RECOVERED	2020-08-01		2020-08-01			RT-PCR
1786	BARRANCABERMEJA	SANTANDER	ARMY	Active-duty military	20 to 29	M	related		2020-06-10	POSITIVE	RECOVERED	2020-08-01		2020-08-01			RT-PCR
1787	BARRANCABERMEJA	SANTANDER	ARMY	Active-duty military	10 to 19	M	related		2020-06-10	POSITIVE	RECOVERED	2020-08-01		2020-08-01			RT-PCR
1788	SOCORRO	SANTANDER	ARMY	Active-duty military	30 to 39	M	related		2020-06-10	POSITIVE	RECOVERED	2020-08-06		2020-08-06			RT-PCR
1789	CUCUTA	NORTE DE SANTANDER	ARMY	Active-duty military	30 to 39	M	related		2020-06-13	POSITIVE	RECOVERED	2020-06-30		2020-06-30			RT-PCR
1790	CAREPA	ANTIOQUIA	ARMY	Active-duty military	10 to 19	M	related		2020-06-15	POSITIVE	RECOVERED	2020-07-15		2020-07-15			RT-PCR
1791	BOGOTA	BOGOTA	ARMY	Active-duty military	20 to 29	F	related		2020-06-16	POSITIVE	RECOVERED	2020-07-15		2020-07-15			RT-PCR
1792	CUCUTA	NORTE DE SANTANDER	ARMY	Active-duty military	20 to 29	M	related		2020-06-13	POSITIVE	RECOVERED	2020-06-30		2020-06-30			RT-PCR
1793	VILLAVICENCIO	META	ARMY	Active-duty military	10 to 19	M	related		2020-06-16	POSITIVE	RECOVERED	2020-07-09		2020-07-09			RT-PCR
1794	VILLAVICENCIO	META	ARMY	Active-duty military	10 to 19	M	related		2020-06-16	POSITIVE	RECOVERED	2020-07-09		2020-07-09			RT-PCR
1795	VILLAVICENCIO	META	ARMY	Active-duty military	10 to 19	M	related		2020-06-15	POSITIVE	RECOVERED	2020-07-11		2020-07-11			RT-PCR
1796	VILLAVICENCIO	META	ARMY	Active-duty military	10 to 19	M	related		2020-06-16	POSITIVE	RECOVERED	2020-07-28		2020-07-28			RT-PCR
1797	CUCUTA	NORTE DE SANTANDER	ARMY	Active-duty military	20 to 29	M	related		2020-06-13	POSITIVE	RECOVERED	2020-06-30		2020-06-30			RT-PCR
1798	CUCUTA	NORTE DE SANTANDER	ARMY	Active-duty military	20 to 29	M	related		2020-06-13	POSITIVE	RECOVERED	2020-06-30		2020-06-30			RT-PCR
1799	CUCUTA	NORTE DE SANTANDER	ARMY	Active-duty military	10 to 19	M	related		2020-06-13	POSITIVE	RECOVERED	2020-06-30		2020-06-30			RT-PCR
1800	CUCUTA	NORTE DE SANTANDER	ARMY	Active-duty military	20 to 29	M	related		2020-06-13	POSITIVE	RECOVERED	2020-06-30		2020-06-30			RT-PCR
1801	TUMACO	NARIÑO	ARMY	Active-duty military	20 to 29	M	related		2020-06-15	POSITIVE	RECOVERED	2020-07-28		2020-07-28			RT-PCR
1802	BOGOTA	BOGOTA	ARMY	Active-duty military	30 to 39	M	related		2020-06-16	POSITIVE	RECOVERED	2020-07-15		2020-07-15			RT-PCR
1803	CAREPA	ANTIOQUIA	ARMY	Beneficiary	20 to 29	F	related		2020-06-15	POSITIVE	RECOVERED	2020-06-27		2020-06-27			RT-PCR
1804	BOGOTA	BOGOTA	ARMY	Retired Personnel	40 to 49	M	related		2020-06-16	POSITIVE	RECOVERED	2020-07-28		2020-07-28	YES	YES	RT-PCR
1805	BOGOTA	BOGOTA	ARMY	Beneficiary	0 to 9	F	related		2020-06-16	POSITIVE	RECOVERED	2020-07-15		2020-07-15			RT-PCR
1806	BOGOTA	BOGOTA	ARMY	Beneficiary	60 to 69	F	related		2020-06-16	POSITIVE	RECOVERED	2020-07-28		2020-07-28			RT-PCR
1807	BOGOTA	BOGOTA	ARMY	Active-duty military	30 to 39	M	related		2020-06-16	POSITIVE	RECOVERED	2020-07-28		2020-07-28	YES	YES	RT-PCR
1808	CAREPA	ANTIOQUIA	ARMY	Active-duty military	10 to 19	M	related		2020-06-15	POSITIVE	RECOVERED	2020-07-15		2020-07-15			RT-PCR
1809	VILLAVICENCIO	META	ARMY	Active-duty military	20 to 29	M	related		2020-06-16	POSITIVE	RECOVERED	2020-07-09		2020-07-09			RT-PCR
1810	CUBARRAL	META	ARMY	Active-duty military	20 to 29	M	related		2020-06-16	POSITIVE	RECOVERED	2021-01-18		2021-01-18			RT-PCR
1811	VILLAVICENCIO	META	ARMY	Active-duty military	20 to 29	M	related		2020-06-16	POSITIVE	RECOVERED	2020-07-09		2020-07-09			RT-PCR
1812	VILLAVICENCIO	META	ARMY	Active-duty military	30 to 39	M	related		2020-06-16	POSITIVE	RECOVERED	2020-07-28		2020-07-28			RT-PCR
1813	VILLAVICENCIO	META	ARMY	Active-duty military	10 to 19	M	related		2020-06-16	POSITIVE	RECOVERED	2020-07-09		2020-07-09			RT-PCR
1814	VILLAVICENCIO	META	ARMY	Active-duty military	10 to 19	M	related		2020-06-16	POSITIVE	RECOVERED	2020-07-09		2020-07-09			RT-PCR
1815	VILLAVICENCIO	META	ARMY	Active-duty military	20 to 29	M	related		2020-06-16	POSITIVE	RECOVERED	2020-07-28		2020-07-28			RT-PCR
1816	LOS CORDOBAS	CORDOBA	ARMY	Active-duty military	20 to 29	M	related		2020-06-03	POSITIVE	RECOVERED	2020-06-09		2020-06-09	YES		RT-PCR
1817	MEDELLIN	ANTIOQUIA	ARMY	Beneficiary	30 to 39	F	related		2020-06-08	POSITIVE	RECOVERED	2020-06-23		2020-06-23			RT-PCR
1818	CAREPA	ANTIOQUIA	ARMY	Active-duty military	30 to 39	M	related		2020-06-09	POSITIVE	RECOVERED	2020-06-27		2020-06-27			RT-PCR
1819	CAREPA	ANTIOQUIA	ARMY	Active-duty military	30 to 39	M	related		2020-06-09	POSITIVE	RECOVERED	2020-07-15		2020-07-15			RT-PCR
1820	CAREPA	ANTIOQUIA	ARMY	Active-duty military	30 to 39	M	related		2020-06-09	POSITIVE	RECOVERED	2020-07-15		2020-07-15			RT-PCR
1821	MEDELLIN	ANTIOQUIA	ARMY	Active-duty military	30 to 39	M	related		2020-06-11	POSITIVE	RECOVERED	2020-07-03		2020-07-03			RT-PCR
1822	QUIBDO	CHOCO	ARMY	Active-duty military	30 to 39	M	related		2020-06-14	POSITIVE	RECOVERED	2020-07-19		2020-07-19			RT-PCR
1823	CAREPA	ANTIOQUIA	ARMY	Active-duty military	20 to 29	M	related		2020-06-09	POSITIVE	RECOVERED	2020-06-19		2020-06-19			RT-PCR
1824	QUIBDO	CHOCO	ARMY	Active-duty military	20 to 29	M	related		2020-05-26	POSITIVE	RECOVERED	2020-07-19		2020-07-19			RT-PCR
1825	QUIBDO	CHOCO	ARMY	Active-duty military	30 to 39	M	related		2020-05-26	POSITIVE	RECOVERED	2020-07-19		2020-07-19	YES		RT-PCR
1826	CAREPA	ANTIOQUIA	ARMY	Active-duty military	30 to 39	M	related		2020-06-02	POSITIVE	RECOVERED	2020-07-26		2020-07-26			RT-PCR
1827	MONTERIA	CORDOBA	ARMY	Active-duty military	40 to 49	M	related		2020-06-06	POSITIVE	RECOVERED	2020-06-28		2020-06-28			RT-PCR
1828	MONTERIA	CORDOBA	ARMY	Active-duty military	30 to 39	M	related		2020-06-06	POSITIVE	RECOVERED	2020-06-28		2020-06-28			RT-PCR
1829	CAREPA	ANTIOQUIA	ARMY	Beneficiary	20 to 29	F	related		2020-06-02	POSITIVE	RECOVERED	2020-06-19		2020-06-19			RT-PCR
1830	CAREPA	ANTIOQUIA	ARMY	Retired Personnel	50 to 59	M	related		2020-06-03	POSITIVE	RECOVERED	2020-07-15		2020-07-15			RT-PCR
1831	CAREPA	ANTIOQUIA	ARMY	Active-duty military	30 to 39	M	related		2020-06-09	POSITIVE	RECOVERED	2020-07-15		2020-07-15			RT-PCR
1832	CAREPA	ANTIOQUIA	ARMY	Active-duty military	30 to 39	M	related		2020-06-09	POSITIVE	RECOVERED	2020-06-27		2020-06-27			RT-PCR
1833	CAREPA	ANTIOQUIA	ARMY	Active-duty military	30 to 39	M	related		2020-06-09	POSITIVE	RECOVERED	2020-06-27		2020-06-27			RT-PCR
1834	MEDELLIN	ANTIOQUIA	ARMY	Active-duty military	30 to 39	M	related		2020-06-11	POSITIVE	RECOVERED	2020-07-03		2020-07-03			RT-PCR
1835	MEDELLIN	ANTIOQUIA	ARMY	Retired Personnel	50 to 59	M	related		2020-06-11	POSITIVE	RECOVERED	2020-06-26		2020-06-26			RT-PCR
1836	CAREPA	ANTIOQUIA	ARMY	Active-duty military	20 to 29	M	related		2020-06-09	POSITIVE	RECOVERED	2020-07-15		2020-07-15			RT-PCR
1837	CAREPA	ANTIOQUIA	ARMY	Active-duty military	20 to 29	M	related		2020-06-09	POSITIVE	RECOVERED	2020-07-15		2020-07-15			RT-PCR
1838	CAREPA	ANTIOQUIA	ARMY	Active-duty military	20 to 29	M	related		2020-06-09	POSITIVE	RECOVERED	2020-06-19		2020-06-19			RT-PCR
1839	CAREPA	ANTIOQUIA	ARMY	Beneficiary	60 to 69	F	related		2020-06-03	POSITIVE	RECOVERED	2020-07-15		2020-07-15			RT-PCR
1840	CAREPA	ANTIOQUIA	ARMY	Active-duty military	30 to 39	M	related		2020-06-09	POSITIVE	RECOVERED	2020-07-26		2020-07-26			RT-PCR
1841	BARRANCABERMEJA	SANTANDER	ARMY	Active-duty military	10 to 19	M	related		2020-06-11	POSITIVE	RECOVERED	2020-08-06		2020-08-06			RT-PCR
1842	BARRANCABERMEJA	SANTANDER	ARMY	Active-duty military	20 to 29	M	related		2020-06-11	POSITIVE	RECOVERED	2020-07-19		2020-07-19			RT-PCR
1843	BARRANCABERMEJA	SANTANDER	ARMY	Active-duty military	20 to 29	M	related		2020-06-11	POSITIVE	RECOVERED	2020-08-06		2020-08-06			RT-PCR
1844	BARRANCABERMEJA	SANTANDER	ARMY	Active-duty military	20 to 29	M	related		2020-06-11	POSITIVE	RECOVERED	2020-07-11		2020-07-11			RT-PCR
1845	BARRANCABERMEJA	SANTANDER	ARMY	Active-duty military	20 to 29	M	related		2020-06-11	POSITIVE	RECOVERED	2020-07-11		2020-07-11			RT-PCR
1846	BARRANCABERMEJA	SANTANDER	ARMY	Active-duty military	20 to 29	M	related		2020-06-11	POSITIVE	RECOVERED	2020-08-01		2020-08-01			RT-PCR
1847	BARRANCABERMEJA	SANTANDER	ARMY	Active-duty military	10 to 19	M	related		2020-06-11	POSITIVE	RECOVERED	2020-07-11		2020-07-11			RT-PCR
1848	BARRANCABERMEJA	SANTANDER	ARMY	Active-duty military	10 to 19	M	related		2020-06-11	POSITIVE	RECOVERED	2020-08-01		2020-08-01			RT-PCR
1849	BOGOTA	BOGOTA	ARMY	Beneficiary	80 to 89	F	related		2020-06-05	POSITIVE	RECOVERED	2020-06-21		2020-06-21			RT-PCR
1850	SAN JOSE DEL GUAVIARE	GUAVIARE	ARMY	Active-duty military	10 to 19	M	related		2020-06-09	POSITIVE	RECOVERED	2020-06-28		2020-06-28			RT-PCR
1851	SAN JOSE DEL GUAVIARE	GUAVIARE	ARMY	Active-duty military	10 to 19	M	related		2020-06-09	POSITIVE	RECOVERED	2020-06-28		2020-06-28			RT-PCR
1852	SAN JOSE DEL GUAVIARE	GUAVIARE	ARMY	Active-duty military	30 to 39	M	related		2020-06-09	POSITIVE	RECOVERED	2020-06-28		2020-06-28			RT-PCR
1853	SAN JOSE DEL GUAVIARE	GUAVIARE	ARMY	Active-duty military	10 to 19	M	related		2020-06-09	POSITIVE	RECOVERED	2020-06-28		2020-06-28			RT-PCR
1854	SAN JOSE DEL GUAVIARE	GUAVIARE	ARMY	Active-duty military	10 to 19	M	related		2020-06-09	POSITIVE	RECOVERED	2020-06-28		2020-06-28			RT-PCR
1855	SAN JOSE DEL GUAVIARE	GUAVIARE	ARMY	Active-duty military	10 to 19	M	related		2020-06-09	POSITIVE	RECOVERED	2020-06-28		2020-06-28			RT-PCR
1856	QUIBDO	CHOCO	ARMY	Active-duty military	30 to 39	M	related		2020-06-06	POSITIVE	RECOVERED	2020-07-19		2020-07-19			RT-PCR
1857	QUIBDO	CHOCO	ARMY	Active-duty military	20 to 29	M	related		2020-06-06	POSITIVE	RECOVERED	2020-07-19		2020-07-19			RT-PCR
1858	QUIBDO	CHOCO	ARMY	Active-duty military	20 to 29	M	related		2020-06-06	POSITIVE	RECOVERED	2020-07-19		2020-07-19			RT-PCR
1859	QUIBDO	CHOCO	ARMY	Active-duty military	30 to 39	M	related		2020-06-06	POSITIVE	RECOVERED	2020-07-19		2020-07-19			RT-PCR
1860	QUIBDO	CHOCO	ARMY	Active-duty military	30 to 39	M	related		2020-06-06	POSITIVE	RECOVERED	2020-07-19		2020-07-19			RT-PCR
1861	QUIBDO	CHOCO	ARMY	Active-duty military	30 to 39	M	related		2020-06-06	POSITIVE	RECOVERED	2020-07-19		2020-07-19			RT-PCR
1862	QUIBDO	CHOCO	ARMY	Active-duty military	30 to 39	M	related		2020-06-06	POSITIVE	RECOVERED	2020-07-19		2020-07-19			RT-PCR
1863	QUIBDO	CHOCO	ARMY	Active-duty military	30 to 39	M	related		2020-06-06	POSITIVE	RECOVERED	2020-07-19		2020-07-19			RT-PCR
1864	QUIBDO	CHOCO	ARMY	Active-duty military	20 to 29	M	related		2020-06-06	POSITIVE	RECOVERED	2020-07-19		2020-07-19			RT-PCR
1865	QUIBDO	CHOCO	ARMY	Active-duty military	30 to 39	M	related		2020-06-06	POSITIVE	RECOVERED	2020-07-19		2020-07-19			RT-PCR
1866	QUIBDO	CHOCO	ARMY	Beneficiary	30 to 39	F	related		2020-06-06	POSITIVE	RECOVERED	2020-07-14		2020-07-14			RT-PCR
1867	QUIBDO	CHOCO	ARMY	Active-duty military	20 to 29	M	related		2020-06-06	POSITIVE	RECOVERED	2020-07-19		2020-07-19			RT-PCR
1868	QUIBDO	CHOCO	ARMY	Active-duty military	30 to 39	M	related		2020-06-06	POSITIVE	RECOVERED	2020-07-19		2020-07-19			RT-PCR
1869	QUIBDO	CHOCO	ARMY	Active-duty military	30 to 39	M	related		2020-06-06	POSITIVE	RECOVERED	2020-07-19		2020-07-19			RT-PCR
1870	QUIBDO	CHOCO	ARMY	Active-duty military	20 to 29	M	related		2020-06-06	POSITIVE	RECOVERED	2020-07-19		2020-07-19			RT-PCR
1871	QUIBDO	CHOCO	ARMY	Active-duty military	30 to 39	M	related		2020-06-06	POSITIVE	RECOVERED	2020-07-19		2020-07-19			RT-PCR
1872	QUIBDO	CHOCO	ARMY	Active-duty military	20 to 29	M	related		2020-06-06	POSITIVE	RECOVERED	2020-07-29		2020-07-29			RT-PCR
1873	QUIBDO	CHOCO	ARMY	Active-duty military	20 to 29	M	related		2020-06-06	POSITIVE	RECOVERED	2020-07-19		2020-07-19			RT-PCR
1874	QUIBDO	CHOCO	ARMY	Active-duty military	20 to 29	M	related		2020-06-06	POSITIVE	RECOVERED	2020-07-19		2020-07-19			RT-PCR
1875	QUIBDO	CHOCO	ARMY	Active-duty military	20 to 29	M	related		2020-06-06	POSITIVE	RECOVERED	2020-07-19		2020-07-19			RT-PCR
1876	QUIBDO	CHOCO	ARMY	Retired Personnel	50 to 59	M	related		2020-06-06	POSITIVE	RECOVERED	2020-07-31		2020-07-31			RT-PCR
1877	MALAMBO	ATLANTICO	ARMY	Beneficiary	10 to 19	M	related		2020-05-22	POSITIVE	RECOVERED	2020-08-10		2020-08-10			RT-PCR
1878	TUMACO	NARIÑO	ARMY	Active-duty military	20 to 29	M	related		2020-06-01	POSITIVE	RECOVERED	2020-06-30		2020-06-30			RT-PCR
1879	BARRANQUILLA	ATLANTICO	ARMY	Retired Personnel	30 to 39	M	related		2020-06-02	POSITIVE	RECOVERED	2020-07-17		2020-07-17			RT-PCR
1880	BARRANQUILLA	ATLANTICO	ARMY	Retired Personnel	40 to 49	M	related		2020-05-22	POSITIVE	RECOVERED	2020-07-24		2020-07-24			RT-PCR
1881	DISTRACCION	CORDOBA	ARMY	Active-duty military	20 to 29	M	related		2020-05-30	POSITIVE	RECOVERED	2020-06-28		2020-06-28			RT-PCR
1882	CAREPA	ANTIOQUIA	ARMY	Beneficiary	30 to 39	F	related		2020-06-05	POSITIVE	RECOVERED	2020-06-21		2020-06-21			RT-PCR
1883	CAREPA	ANTIOQUIA	ARMY	Retired Personnel	70 to 79	M	related		2020-06-05	POSITIVE	RECOVERED	2020-06-30		2020-06-30			RT-PCR
1884	APARTADO	ANTIOQUIA	ARMY	Active-duty military	30 to 39	M	related		2020-06-03	POSITIVE	RECOVERED	2020-06-17		2020-06-17			RT-PCR
1885	MALAMBO	ATLANTICO	ARMY	Active-duty military	20 to 29	M	related		2020-06-02	POSITIVE	RECOVERED	2020-07-16		2020-07-16	YES		RT-PCR
1886	FACATATIVA	CUNDINAMARCA	ARMY	Beneficiary	60 to 69	F	related		2020-06-04	POSITIVE	RECOVERED	2020-06-16		2020-06-16			RT-PCR
1887	CALI	VALLE DEL CAUCA	ARMY	Retired Personnel	40 to 49	M	related		2020-06-02	POSITIVE	RECOVERED	2020-07-24		2020-07-24			RT-PCR
1888	BARRANQUILLA	ATLANTICO	ARMY	Beneficiary	40 to 49	F	related		2020-06-01	POSITIVE	RECOVERED	2020-08-10		2020-08-10	YES		RT-PCR
1889	BARRANQUILLA	ATLANTICO	ARMY	Beneficiary	60 to 69	F	related		2020-06-04	POSITIVE	DECEASED		2020-06-11		YES		RT-PCR
1890	SOLEDAD	ATLANTICO	ARMY	Retired Personnel	50 to 59	M	related		2020-06-01	POSITIVE	RECOVERED	2020-08-10		2020-08-10			RT-PCR
1891	VALENCIA	CORDOBA	ARMY	Active-duty military	30 to 39	M	related		2020-06-05	POSITIVE	RECOVERED	2020-07-31		2020-07-31			RT-PCR
1892	ARAUCA	ARAUCA	ARMY	Active-duty military	30 to 39	M	related		2020-06-13	POSITIVE	RECOVERED	2020-07-24		2020-07-24			RT-PCR
1893	BOGOTA	BOGOTA	ARMY	Beneficiary	70 to 79	M	related		2020-06-17	POSITIVE	RECOVERED	2020-07-28		2020-07-28	YES		RT-PCR
1894	SANTA MARTA	MAGDALENA	ARMY	Active-duty military	30 to 39	M	related		2020-06-09	POSITIVE	RECOVERED	2020-07-09		2020-07-09			RT-PCR
1895	BARRANQUILLA	ATLANTICO	ARMY	Retired Personnel	50 to 59	M	related		2020-06-13	POSITIVE	RECOVERED	2020-07-16		2020-07-16			RT-PCR
1896	CALI	VALLE DEL CAUCA	ARMY	Retired Personnel	40 to 49	M	related		2020-06-13	POSITIVE	RECOVERED	2020-07-30		2020-07-30			RT-PCR
1897	SOLEDAD	ATLANTICO	ARMY	Retired Personnel	40 to 49	M	related		2020-06-06	POSITIVE	RECOVERED	2020-07-24		2020-07-24			RT-PCR
1898	VILLAVICENCIO	META	ARMY	Active-duty military	10 to 19	M	related		2020-06-16	POSITIVE	RECOVERED	2020-07-09		2020-07-09			RT-PCR
1899	NILO	CUNDINAMARCA	ARMY	Active-duty military	20 to 29	M	related		2020-05-30	POSITIVE	RECOVERED	2020-06-24		2020-06-24			RT-PCR
1900	VILLAVICENCIO	META	ARMY	Active-duty military	10 to 19	M	related		2020-06-16	POSITIVE	RECOVERED	2020-07-09		2020-07-09			RT-PCR
1901	VILLAVICENCIO	META	ARMY	Active-duty military	10 to 19	M	related		2020-06-16	POSITIVE	RECOVERED	2020-07-28		2020-07-28			RT-PCR
1902	CALI	VALLE DEL CAUCA	ARMY	Active-duty military	10 to 19	M	related		2020-06-16	POSITIVE	RECOVERED	2020-07-19		2020-07-19			RT-PCR
1903	CALI	VALLE DEL CAUCA	ARMY	Active-duty military	10 to 19	M	related		2020-06-09	POSITIVE	RECOVERED	2020-06-20		2020-06-20			RT-PCR
1904	VILLAVICENCIO	META	ARMY	Active-duty military	20 to 29	M	related		2020-06-16	POSITIVE	RECOVERED	2020-07-09		2020-07-09			RT-PCR
1905	VILLAVICENCIO	META	ARMY	Active-duty military	10 to 19	M	related		2020-06-16	POSITIVE	RECOVERED	2020-07-09		2020-07-09			RT-PCR
1906	BARRANQUILLA	ATLANTICO	ARMY	Active-duty military	30 to 39	M	related		2020-06-10	POSITIVE	RECOVERED	2020-07-05		2020-07-05			RT-PCR
1907	NEIVA	HUILA	ARMY	Active-duty military	30 to 39	M	related		2020-06-11	POSITIVE	RECOVERED	2020-07-13		2020-07-13	YES		RT-PCR
1908	BARRANQUILLA	ATLANTICO	ARMY	Active-duty military	20 to 29	M	related		2020-06-10	POSITIVE	RECOVERED	2020-07-01		2020-07-01			RT-PCR
1909	VILLAVICENCIO	META	ARMY	Active-duty military	20 to 29	M	related		2020-06-16	POSITIVE	RECOVERED	2020-07-09		2020-07-09			RT-PCR
1910	ARAUCA	ARAUCA	ARMY	Active-duty military	30 to 39	M	related		2020-06-13	POSITIVE	RECOVERED	2020-07-24		2020-07-24			RT-PCR
1911	CALI	VALLE DEL CAUCA	ARMY	Active-duty military	20 to 29	M	related		2020-06-04	POSITIVE	RECOVERED	2020-06-29		2020-06-29			RT-PCR
1912	CALI	VALLE DEL CAUCA	ARMY	Active-duty military	10 to 19	M	related		2020-06-16	POSITIVE	RECOVERED	2020-07-19		2020-07-19			RT-PCR
1913	IBAGUE	TOLIMA	ARMY	Active-duty military	20 to 29	M	related		2020-06-11	POSITIVE	RECOVERED	2020-07-11		2020-07-11			RT-PCR
1914	BARRANQUILLA	ATLANTICO	ARMY	Active-duty military	20 to 29	M	related		2020-06-10	POSITIVE	RECOVERED	2020-07-25		2020-07-25			RT-PCR
1915	BARRANQUILLA	ATLANTICO	ARMY	Active-duty military	30 to 39	M	related		2020-06-13	POSITIVE	RECOVERED	2020-07-13		2020-07-13			RT-PCR
1916	VILLAVICENCIO	META	ARMY	Active-duty military	10 to 19	M	related		2020-06-16	POSITIVE	RECOVERED	2020-07-09		2020-07-09			RT-PCR
1917	VILLAVICENCIO	META	ARMY	Active-duty military	10 to 19	M	related		2020-06-16	POSITIVE	RECOVERED	2020-07-09		2020-07-09			RT-PCR
1918	VILLAVICENCIO	META	ARMY	Active-duty military	40 to 49	M	related		2020-06-16	POSITIVE	RECOVERED	2020-07-09		2020-07-09			RT-PCR
1919	BOGOTA	BOGOTA	ARMY	Beneficiary	60 to 69	F	related		2020-06-17	POSITIVE	DECEASED		2020-06-27		YES	YES	RT-PCR
1920	FACATATIVA	CUNDINAMARCA	ARMY	Active-duty military	20 to 29	M	related		2020-06-17	POSITIVE	RECOVERED	2020-07-11		2020-07-11			RT-PCR
1921	FACATATIVA	CUNDINAMARCA	ARMY	Active-duty military	20 to 29	M	related		2020-06-17	POSITIVE	RECOVERED	2020-08-08		2020-08-08			RT-PCR
1922	FACATATIVA	CUNDINAMARCA	ARMY	Active-duty military	20 to 29	M	related		2020-06-17	POSITIVE	RECOVERED	2020-07-11		2020-07-11			RT-PCR
1923	FACATATIVA	CUNDINAMARCA	ARMY	Active-duty military	20 to 29	M	related		2020-06-17	POSITIVE	RECOVERED	2020-07-11		2020-07-11			RT-PCR
1924	BOGOTA	BOGOTA	ARMY	Active-duty military	10 to 19	M	related		2020-06-17	POSITIVE	RECOVERED	2020-07-26		2020-07-26			RT-PCR
1925	BOGOTA	BOGOTA	ARMY	Active-duty military	20 to 29	M	related		2020-06-17	POSITIVE	RECOVERED	2020-07-15		2020-07-15			RT-PCR
1926	BOGOTA	BOGOTA	ARMY	Active-duty military	20 to 29	M	related		2020-06-17	POSITIVE	RECOVERED	2020-07-19		2020-07-19			RT-PCR
1927	BOGOTA	BOGOTA	ARMY	Active-duty military	10 to 19	M	related		2020-06-17	POSITIVE	RECOVERED	2020-07-19		2020-07-19			RT-PCR
1928	BOGOTA	BOGOTA	ARMY	Active-duty military	10 to 19	M	related		2020-06-17	POSITIVE	RECOVERED	2020-07-15		2020-07-15			RT-PCR
1929	BOGOTA	BOGOTA	ARMY	Active-duty military	10 to 19	M	related		2020-06-17	POSITIVE	RECOVERED	2020-07-15		2020-07-15			RT-PCR
1930	BOGOTA	BOGOTA	ARMY	Active-duty military	10 to 19	M	related		2020-06-17	POSITIVE	RECOVERED	2020-07-15		2020-07-15			RT-PCR
1931	BOGOTA	BOGOTA	ARMY	Active-duty military	10 to 19	M	related		2020-06-17	POSITIVE	RECOVERED	2020-07-13		2020-07-13			RT-PCR
1932	BOGOTA	BOGOTA	ARMY	Active-duty military	20 to 29	M	related		2020-06-17	POSITIVE	RECOVERED	2020-07-15		2020-07-15			RT-PCR
1933	BOGOTA	BOGOTA	ARMY	Active-duty military	10 to 19	M	related		2020-06-17	POSITIVE	RECOVERED	2020-07-15		2020-07-15			RT-PCR
1934	BOGOTA	BOGOTA	ARMY	Active-duty military	10 to 19	M	related		2020-06-17	POSITIVE	RECOVERED	2020-07-15		2020-07-15			RT-PCR
1935	BARRANCABERMEJA	SANTANDER	ARMY	Active-duty military	30 to 39	M	related		2020-06-17	POSITIVE	RECOVERED	2020-07-21		2020-07-21			RT-PCR
1936	BARRANCABERMEJA	SANTANDER	ARMY	Active-duty military	20 to 29	M	related		2020-06-17	POSITIVE	RECOVERED	2020-07-19		2020-07-19			RT-PCR
1937	BARRANCABERMEJA	SANTANDER	ARMY	Active-duty military	20 to 29	M	related		2020-06-17	POSITIVE	RECOVERED	2020-07-19		2020-07-19			RT-PCR
1938	BARRANCABERMEJA	SANTANDER	ARMY	Active-duty military	20 to 29	M	related		2020-06-17	POSITIVE	RECOVERED	2020-07-19		2020-07-19			RT-PCR
1939	BARRANCABERMEJA	SANTANDER	ARMY	Active-duty military	10 to 19	M	related		2020-06-17	POSITIVE	RECOVERED	2020-07-19		2020-07-19			RT-PCR
1940	BARRANCABERMEJA	SANTANDER	ARMY	Active-duty military	20 to 29	M	related		2020-06-17	POSITIVE	RECOVERED	2020-07-19		2020-07-19			RT-PCR
1941	BARRANCABERMEJA	SANTANDER	ARMY	Active-duty military	10 to 19	M	related		2020-06-17	POSITIVE	RECOVERED	2020-08-01		2020-08-01			RT-PCR
1942	BARRANCABERMEJA	SANTANDER	ARMY	Active-duty military	20 to 29	M	related		2020-06-17	POSITIVE	RECOVERED	2020-08-06		2020-08-06			RT-PCR
1943	BARRANCABERMEJA	SANTANDER	ARMY	Active-duty military	10 to 19	M	related		2020-06-17	POSITIVE	RECOVERED	2020-08-01		2020-08-01			RT-PCR
1944	BARRANCABERMEJA	SANTANDER	ARMY	Active-duty military	20 to 29	M	related		2020-06-17	POSITIVE	RECOVERED	2020-08-01		2020-08-01			RT-PCR
1945	BARRANCABERMEJA	SANTANDER	ARMY	Active-duty military	20 to 29	M	related		2020-06-17	POSITIVE	RECOVERED	2020-08-01		2020-08-01			RT-PCR
1946	BARRANCABERMEJA	SANTANDER	ARMY	Active-duty military	20 to 29	M	related		2020-06-17	POSITIVE	RECOVERED	2020-08-01		2020-08-01			RT-PCR
1947	BARRANCABERMEJA	SANTANDER	ARMY	Active-duty military	20 to 29	M	related		2020-06-17	POSITIVE	RECOVERED	2020-08-01		2020-08-01			RT-PCR
1948	BARRANCABERMEJA	SANTANDER	ARMY	Active-duty military	10 to 19	M	related		2020-06-17	POSITIVE	RECOVERED	2020-08-01		2020-08-01			RT-PCR
1949	BARRANCABERMEJA	SANTANDER	ARMY	Active-duty military	10 to 19	M	related		2020-06-17	POSITIVE	RECOVERED	2020-08-01		2020-08-01			RT-PCR
1950	BARRANCABERMEJA	SANTANDER	ARMY	Active-duty military	20 to 29	M	related		2020-06-17	POSITIVE	RECOVERED	2020-07-19		2020-07-19			RT-PCR
1951	BARRANCABERMEJA	SANTANDER	ARMY	Active-duty military	20 to 29	M	related		2020-06-17	POSITIVE	RECOVERED	2020-08-06		2020-08-06			RT-PCR
1952	BARRANCABERMEJA	SANTANDER	ARMY	Active-duty military	20 to 29	M	related		2020-06-17	POSITIVE	RECOVERED	2020-08-06		2020-08-06			RT-PCR
1953	BARRANCABERMEJA	SANTANDER	ARMY	Active-duty military	20 to 29	M	related		2020-06-17	POSITIVE	RECOVERED	2020-08-01		2020-08-01			RT-PCR
1954	BARRANCABERMEJA	SANTANDER	ARMY	Active-duty military	10 to 19	M	related		2020-06-17	POSITIVE	RECOVERED	2020-08-01		2020-08-01			RT-PCR
1955	BARRANCABERMEJA	SANTANDER	ARMY	Active-duty military	20 to 29	M	related		2020-06-17	POSITIVE	RECOVERED	2020-07-19		2020-07-19			RT-PCR
1956	BARRANCABERMEJA	SANTANDER	ARMY	Active-duty military	20 to 29	M	related		2020-06-17	POSITIVE	RECOVERED	2020-08-01		2020-08-01			RT-PCR
1957	BARRANCABERMEJA	SANTANDER	ARMY	Active-duty military	30 to 39	M	related		2020-06-17	POSITIVE	RECOVERED	2020-08-01		2020-08-01			RT-PCR
1958	BARRANCABERMEJA	SANTANDER	ARMY	Active-duty military	20 to 29	M	related		2020-06-17	POSITIVE	RECOVERED	2020-08-01		2020-08-01			RT-PCR
1959	BARRANCABERMEJA	SANTANDER	ARMY	Active-duty military	20 to 29	M	related		2020-06-17	POSITIVE	RECOVERED	2020-08-01		2020-08-01			RT-PCR
1960	BARRANCABERMEJA	SANTANDER	ARMY	Active-duty military	20 to 29	M	related		2020-06-17	POSITIVE	RECOVERED	2020-07-19		2020-07-19			RT-PCR
1961	BARRANCABERMEJA	SANTANDER	ARMY	Active-duty military	20 to 29	M	related		2020-06-17	POSITIVE	RECOVERED	2020-08-01		2020-08-01			RT-PCR
1962	BARRANCABERMEJA	SANTANDER	ARMY	Active-duty military	20 to 29	M	related		2020-06-17	POSITIVE	RECOVERED	2020-07-19		2020-07-19			RT-PCR
1963	BARRANCABERMEJA	SANTANDER	ARMY	Active-duty military	20 to 29	M	related		2020-06-17	POSITIVE	RECOVERED	2020-07-19		2020-07-19			RT-PCR
1964	BARRANCABERMEJA	SANTANDER	ARMY	Active-duty military	20 to 29	M	related		2020-06-17	POSITIVE	RECOVERED	2020-08-01		2020-08-01			RT-PCR
1965	BARRANCABERMEJA	SANTANDER	ARMY	Active-duty military	30 to 39	M	related		2020-06-17	POSITIVE	RECOVERED	2020-08-01		2020-08-01			RT-PCR
1966	BARRANCABERMEJA	SANTANDER	ARMY	Active-duty military	20 to 29	M	related		2020-06-17	POSITIVE	RECOVERED	2020-08-11		2020-08-11			RT-PCR
1967	BARRANCABERMEJA	SANTANDER	ARMY	Active-duty military	20 to 29	M	related		2020-06-17	POSITIVE	RECOVERED	2020-07-19		2020-07-19			RT-PCR
1968	BARRANCABERMEJA	SANTANDER	ARMY	Active-duty military	20 to 29	M	related		2020-06-17	POSITIVE	RECOVERED	2020-07-19		2020-07-19			RT-PCR
1969	BARRANCABERMEJA	SANTANDER	ARMY	Active-duty military	10 to 19	M	related		2020-06-17	POSITIVE	RECOVERED	2020-08-01		2020-08-01			RT-PCR
1970	BARRANCABERMEJA	SANTANDER	ARMY	Active-duty military	20 to 29	M	related		2020-06-17	POSITIVE	RECOVERED	2020-08-01		2020-08-01			RT-PCR
1971	BARRANCABERMEJA	SANTANDER	ARMY	Active-duty military	20 to 29	M	related		2020-06-17	POSITIVE	RECOVERED	2020-07-19		2020-07-19			RT-PCR
1972	BARRANCABERMEJA	SANTANDER	ARMY	Active-duty military	20 to 29	M	related		2020-06-17	POSITIVE	RECOVERED	2020-07-19		2020-07-19			RT-PCR
1973	BARRANCABERMEJA	SANTANDER	ARMY	Active-duty military	10 to 19	M	related		2020-06-17	POSITIVE	RECOVERED	2020-08-01		2020-08-01			RT-PCR
1974	BARRANCABERMEJA	SANTANDER	ARMY	Active-duty military	20 to 29	M	related		2020-06-17	POSITIVE	RECOVERED	2020-08-01		2020-08-01			RT-PCR
1975	BARRANCABERMEJA	SANTANDER	ARMY	Active-duty military	20 to 29	M	related		2020-06-17	POSITIVE	RECOVERED	2020-08-01		2020-08-01			RT-PCR
1976	BARRANCABERMEJA	SANTANDER	ARMY	Active-duty military	20 to 29	M	related		2020-06-17	POSITIVE	RECOVERED	2020-08-01		2020-08-01			RT-PCR
1977	BARRANCABERMEJA	SANTANDER	ARMY	Active-duty military	10 to 19	M	related		2020-06-17	POSITIVE	RECOVERED	2020-08-01		2020-08-01			RT-PCR
1978	BARRANCABERMEJA	SANTANDER	ARMY	Active-duty military	20 to 29	M	related		2020-06-17	POSITIVE	RECOVERED	2020-07-19		2020-07-19			RT-PCR
1979	BARRANCABERMEJA	SANTANDER	ARMY	Active-duty military	10 to 19	M	related		2020-06-17	POSITIVE	RECOVERED	2020-08-01		2020-08-01			RT-PCR
1980	BARRANCABERMEJA	SANTANDER	ARMY	Active-duty military	20 to 29	M	related		2020-06-17	POSITIVE	RECOVERED	2020-07-19		2020-07-19			RT-PCR
1981	BARRANCABERMEJA	SANTANDER	ARMY	Active-duty military	30 to 39	M	related		2020-06-17	POSITIVE	RECOVERED	2020-08-01		2020-08-01			RT-PCR
1982	BARRANCABERMEJA	SANTANDER	ARMY	Active-duty military	20 to 29	M	related		2020-06-17	POSITIVE	RECOVERED	2020-08-01		2020-08-01			RT-PCR
1983	BARRANCABERMEJA	SANTANDER	ARMY	Active-duty military	10 to 19	M	related		2020-06-17	POSITIVE	RECOVERED	2020-07-19		2020-07-19			RT-PCR
1984	BARRANCABERMEJA	SANTANDER	ARMY	Active-duty military	30 to 39	M	related		2020-06-17	POSITIVE	RECOVERED	2020-08-01		2020-08-01			RT-PCR
1985	BARRANCABERMEJA	SANTANDER	ARMY	Active-duty military	20 to 29	M	related		2020-06-17	POSITIVE	RECOVERED	2020-07-19		2020-07-19			RT-PCR
1986	BARRANCABERMEJA	SANTANDER	ARMY	Active-duty military	10 to 19	M	related		2020-06-17	POSITIVE	RECOVERED	2020-08-01		2020-08-01			RT-PCR
1987	BARRANCABERMEJA	SANTANDER	ARMY	Active-duty military	10 to 19	M	related		2020-06-17	POSITIVE	RECOVERED	2020-07-19		2020-07-19			RT-PCR
1988	BARRANCABERMEJA	SANTANDER	ARMY	Active-duty military	10 to 19	M	related		2020-06-17	POSITIVE	RECOVERED	2020-07-19		2020-07-19			RT-PCR
1989	BARRANCABERMEJA	SANTANDER	ARMY	Active-duty military	10 to 19	M	related		2020-06-17	POSITIVE	RECOVERED	2020-08-01		2020-08-01			RT-PCR
1990	BARRANCABERMEJA	SANTANDER	ARMY	Active-duty military	20 to 29	M	related		2020-06-17	POSITIVE	RECOVERED	2020-08-01		2020-08-01			RT-PCR
1991	BARRANCABERMEJA	SANTANDER	ARMY	Active-duty military	10 to 19	M	related		2020-06-17	POSITIVE	RECOVERED	2020-08-06		2020-08-06			RT-PCR
1992	BARRANCABERMEJA	SANTANDER	ARMY	Active-duty military	10 to 19	M	related		2020-06-17	POSITIVE	RECOVERED	2020-08-06		2020-08-06			RT-PCR
1993	BARRANCABERMEJA	SANTANDER	ARMY	Active-duty military	10 to 19	M	related		2020-06-17	POSITIVE	RECOVERED	2020-08-11		2020-08-11			RT-PCR
1994	BARRANCABERMEJA	SANTANDER	ARMY	Active-duty military	10 to 19	M	related		2020-06-17	POSITIVE	RECOVERED	2020-08-01		2020-08-01			RT-PCR
1995	BARRANCABERMEJA	SANTANDER	ARMY	Active-duty military	30 to 39	M	related		2020-06-17	POSITIVE	RECOVERED	2020-07-19		2020-07-19			RT-PCR
1996	BARRANCABERMEJA	SANTANDER	ARMY	Active-duty military	20 to 29	M	related		2020-06-17	POSITIVE	RECOVERED	2020-08-01		2020-08-01			RT-PCR
1997	BARRANCABERMEJA	SANTANDER	ARMY	Active-duty military	10 to 19	M	related		2020-06-17	POSITIVE	RECOVERED	2020-08-01		2020-08-01			RT-PCR
1998	BARRANCABERMEJA	SANTANDER	ARMY	Active-duty military	20 to 29	M	related		2020-06-17	POSITIVE	RECOVERED	2020-07-19		2020-07-19			RT-PCR
1999	BARRANCABERMEJA	SANTANDER	ARMY	Active-duty military	20 to 29	M	related		2020-06-17	POSITIVE	RECOVERED	2020-08-01		2020-08-01			RT-PCR
[truncated: 42,217 more rows]
